# Supplementary material for: Analyses of Extended-Spectrum-β-Lactamase, Metallo-β-Lactamase, and AmpC-β-Lactamase Producing Enterobacteriaceae from the Dairy Value Chain in India
Source: Antibiotics (Basel). 2023 Sep 14;12(9):1449. doi: 10.3390/antibiotics12091449 (PMC10650101; doi:10.3390/antibiotics12091449)
Supplement: Supplementary file 1 [file antibiotics-12-01449-s001.zip]

Archive with 1 entries (1 files):
- antibiotics-2577721-supplementary.XLS
