# Supplementary material for: Analyses of Extended-Spectrum-β-Lactamase, Metallo-β-Lactamase, and AmpC-β-Lactamase Producing Enterobacteriaceae from the Dairy Value Chain in India
Source: Antibiotics (Basel). 2023 Sep 14;12(9):1449. doi: 10.3390/antibiotics12091449 (PMC10650101; doi:10.3390/antibiotics12091449)
Supplement: Supplementary file 1 [file antibiotics-12-01449-s001.zip › antibiotics-2577721-supplementary.XLS]

## Sheet: Farmer+Vendor_HR+AS
State	Sample_type	Isolate ID	ABST_AmpC_CX	ABST_AmpC_CX	ABST_AmpC_CTN	ABST_AmpC_CTN	ABST_ESBL_CTX	ABST_ESBL_CTX	ABST_ESBL_CAZ	ABST_ESBL_CAZ	ABST_MBL_IMP	ABST_MBL_IMP	ABST_MBL_MRP	ABST_MBL_MRP	Genus specific PCR	ESBL genes_PCR	AmpC genes_PCR	MBL genes_PCR	MIC_CX	MIC_CX	MIC_CTN	MIC_CTN	MIC_CTX	MIC_CTX	MIC_CAZ	MIC_CAZ	MIC_IMP	MIC_IMP	MIC_MRP	MIC_MRP	PCR positive
Haryana	Farmer	KN1	16	I	23	S	29	S	21	S	30	S	30	S	NA	negative	negative	negative	Not done	Not done	Not done	Not done	Not done	Not done	Not done	Not done	Not done	Not done	Not done	Not done	0
Haryana	Farmer	KN3	19	I	25	S	24	I	20	I	37	S	35	S	NA	negative	negative	negative	Not done	Not done	Not done	Not done	Not done	Not done	Not done	Not done	Not done	Not done	Not done	Not done	0
Haryana	Farmer	KN5	24	S	26	S	29	S	23	S	30	S	26	S	NA	negative	negative	negative	Not done	Not done	Not done	Not done	Not done	Not done	Not done	Not done	Not done	Not done	Not done	Not done	0
Haryana	Farmer	KN7	20	S	21	S	25	I	23	S	30	S	28	S	NA	negative	negative	negative	Not done	Not done	Not done	Not done	Not done	Not done	Not done	Not done	Not done	Not done	Not done	Not done	0
Haryana	Farmer	KN9	20	S	23	S	26	S	24	S	28	S	21	S	NA	negative	negative	negative	Not done	Not done	Not done	Not done	Not done	Not done	Not done	Not done	Not done	Not done	Not done	Not done	0
Haryana	Farmer	KN11	20	S	25	S	21	R	0	R	32	S	28	S	NA	negative	negative	negative	Not done	Not done	Not done	Not done	Not done	Not done	Not done	Not done	Not done	Not done	Not done	Not done	0
Haryana	Farmer	KN13	21	S	22	S	21	R	21	I	21	I	25	S	NA	negative	negative	negative	Not done	Not done	Not done	Not done	Not done	Not done	Not done	Not done	Not done	Not done	Not done	Not done	0
Haryana	Farmer	KN15	0	R	11	R	24	I	19	R	39	S	29	S	NA	negative	negative	negative	Not done	Not done	Not done	Not done	Not done	Not done	Not done	Not done	Not done	Not done	Not done	Not done	0
Haryana	Farmer	KN17	20	S	19	S	28	S	20	I	25	S	22	I	NA	negative	negative	negative	Not done	Not done	Not done	Not done	Not done	Not done	Not done	Not done	Not done	Not done	Not done	Not done	0
Haryana	Farmer	KN19	23	S	24	S	28	S	28	S	29	S	29	S	NA	negative	negative	negative	Not done	Not done	Not done	Not done	Not done	Not done	Not done	Not done	Not done	Not done	Not done	Not done	0
Haryana	Farmer	KN21	14	R	0	R	26	S	23	S	24	S	20	I	NA	negative	negative	negative	Not done	Not done	Not done	Not done	Not done	Not done	Not done	Not done	Not done	Not done	Not done	Not done	0
Haryana	Farmer	KN23	19	S	24	S	26	S	23	S	29	S	18	R	NA	negative	negative	negative	Not done	Not done	Not done	Not done	Not done	Not done	Not done	Not done	Not done	Not done	Not done	Not done	0
Haryana	Farmer	KN25	21	S	20	S	24	I	21	I	30	S	33	S	NA	negative	negative	negative	Not done	Not done	Not done	Not done	Not done	Not done	Not done	Not done	Not done	Not done	Not done	Not done	0
Haryana	Farmer	KN27	18	S	20	S	30	S	27	S	29	S	32	S	NA	negative	negative	negative	Not done	Not done	Not done	Not done	Not done	Not done	Not done	Not done	Not done	Not done	Not done	Not done	0
Haryana	Farmer	KN29	15	I	0	R	25	S	23	S	29	S	22	I	NA	negative	negative	negative	Not done	Not done	Not done	Not done	Not done	Not done	Not done	Not done	Not done	Not done	Not done	Not done	0
Haryana	Farmer	KN31	22	S	23	S	27	S	22	S	28	S	27	S	NA	negative	negative	negative	Not done	Not done	Not done	Not done	Not done	Not done	Not done	Not done	Not done	Not done	Not done	Not done	0
Haryana	Farmer	KN33	18	S	22	S	26	S	24	S	21	I	25	S	NA	negative	negative	negative	Not done	Not done	Not done	Not done	Not done	Not done	Not done	Not done	Not done	Not done	Not done	Not done	0
Haryana	Farmer	KN35	13	R	0	R	22	R	20	I	20	I	29	S	NA	negative	negative	negative	Not done	Not done	Not done	Not done	Not done	Not done	Not done	Not done	Not done	Not done	Not done	Not done	0
Haryana	Farmer	KN37	14	R	8	R	21	R	0	R	25	S	22	I	NA	negative	negative	negative	Not done	Not done	Not done	Not done	Not done	Not done	Not done	Not done	Not done	Not done	Not done	Not done	0
Haryana	Farmer	KN39	15	I	0	R	26	S	24	S	26	S	24	S	NA	negative	negative	negative	Not done	Not done	Not done	Not done	Not done	Not done	Not done	Not done	Not done	Not done	Not done	Not done	0
Haryana	Farmer	KN41	0	R	0	R	14	R	11	R	26	S	22	I	NA	negative	negative	negative	Not done	Not done	Not done	Not done	Not done	Not done	Not done	Not done	Not done	Not done	Not done	Not done	0
Haryana	Farmer	KN44	24	S	24	S	28	S	24	S	34	S	32	S	NA	negative	negative	negative	Not done	Not done	Not done	Not done	Not done	Not done	Not done	Not done	Not done	Not done	Not done	Not done	0
Haryana	Farmer	KN46	12	R	9	R	24	I	24	S	35	S	24	S	Other GNB	negative	AmpC (cmy)	negative	>256	R	>256	R	1.5	I	2	I	2	S	0.064	S	1
Haryana	Farmer	KN48	10	R	10	R	24	I	19	I	36	S	25	S	NA	negative	negative	negative	Not done	Not done	Not done	Not done	Not done	Not done	Not done	Not done	Not done	Not done	Not done	Not done	0
Haryana	Farmer	KN50	25	S	23	S	25	I	23	S	34	S	28	S	NA	negative	negative	negative	Not done	Not done	Not done	Not done	Not done	Not done	Not done	Not done	Not done	Not done	Not done	Not done	0
Haryana	Farmer	KN52	19	S	20	S	23	I	20	I	27	S	26	S	NA	negative	negative	negative	Not done	Not done	Not done	Not done	Not done	Not done	Not done	Not done	Not done	Not done	Not done	Not done	0
Haryana	Farmer	KN54	19	S	21	S	28	S	24	S	28	S	31	S	NA	negative	negative	negative	Not done	Not done	Not done	Not done	Not done	Not done	Not done	Not done	Not done	Not done	Not done	Not done	0
Haryana	Farmer	KN56	31	S	28	S	33	S	29	S	33	S	31	S	NA	negative	negative	negative	Not done	Not done	Not done	Not done	Not done	Not done	Not done	Not done	Not done	Not done	Not done	Not done	0
Haryana	Farmer	KN58	25	S	28	S	30	S	25	S	28	S	36	S	NA	negative	negative	negative	Not done	Not done	Not done	Not done	Not done	Not done	Not done	Not done	Not done	Not done	Not done	Not done	0
Haryana	Farmer	KN60	13	R	0	R	24	S	20	I	26	S	30	S	NA	negative	negative	negative	Not done	Not done	Not done	Not done	Not done	Not done	Not done	Not done	Not done	Not done	Not done	Not done	0
Haryana	Farmer	KN62	12	R	0	R	23	I	21	S	26	S	27	S	NA	negative	negative	negative	Not done	Not done	Not done	Not done	Not done	Not done	Not done	Not done	Not done	Not done	Not done	Not done	0
Haryana	Farmer	KN64	19	S	23	S	23	I	19	I	31	S	32	S	Shigella spp	negative	AmpC (mox)	MBL (spm)	8	I	0.25	S	0.5	S	0.125	S	0.125	S	0.064	S	1
Haryana	Farmer	KN66	21	S	19	S	23	I	15	R	29	S	27	S	NA	negative	negative	negative	Not done	Not done	Not done	Not done	Not done	Not done	Not done	Not done	Not done	Not done	Not done	Not done	0
Haryana	Farmer	KN68	28	S	23	S	8	R	9	R	31	S	22	I	NA	negative	negative	negative	Not done	Not done	Not done	Not done	Not done	Not done	Not done	Not done	Not done	Not done	Not done	Not done	0
Haryana	Farmer	KN70	21	S	19	S	26	S	24	S	35	S	33	S	NA	negative	negative	negative	Not done	Not done	Not done	Not done	Not done	Not done	Not done	Not done	Not done	Not done	Not done	Not done	0
Haryana	Farmer	KN72	13	R	0	R	24	I	22	S	31	S	24	S	Other GNB	negative	negative	MBL (spm)	>256	R	4	S	1.2	R	0.12	S	2	S	1.5	I	1
Haryana	Farmer	KN74	14	R	20	S	26	S	11	R	32	S	30	S	NA	negative	negative	negative	Not done	Not done	Not done	Not done	Not done	Not done	Not done	Not done	Not done	Not done	Not done	Not done	0
Haryana	Farmer	KN76	17	I	21	S	28	S	22	S	27	S	26	S	NA	negative	negative	negative	Not done	Not done	Not done	Not done	Not done	Not done	Not done	Not done	Not done	Not done	Not done	Not done	0
Haryana	Farmer	KN78	11	R	0	R	11	R	15	R	28	S	30	S	Shigella spp	ESBL (ctxm 1)	negative	negative	4	S	0.5	S	1	S	0.125	S	24	R	0.125	S	1
Haryana	Farmer	KN80	20	S	24	S	29	S	12	R	28	S	26	S	NA	negative	negative	negative	Not done	Not done	Not done	Not done	Not done	Not done	Not done	Not done	Not done	Not done	Not done	Not done	0
Haryana	Farmer	KN82	29	S	30	S	29	S	24	S	26	S	28	S	NA	negative	negative	negative	Not done	Not done	Not done	Not done	Not done	Not done	Not done	Not done	Not done	Not done	Not done	Not done	0
Haryana	Farmer	KT1	0	R	20	S	23	I	20	I	21	I	25	S	NA	negative	negative	negative	Not done	Not done	Not done	Not done	Not done	Not done	Not done	Not done	Not done	Not done	Not done	Not done	0
Haryana	Farmer	KT3	0	R	0	R	16	R	14	R	27	S	18	R	NA	negative	negative	negative	Not done	Not done	Not done	Not done	Not done	Not done	Not done	Not done	Not done	Not done	Not done	Not done	0
Haryana	Farmer	KT5	0	R	0	R	15	R	0	R	17	R	17	R	NA	negative	negative	negative	Not done	Not done	Not done	Not done	Not done	Not done	Not done	Not done	Not done	Not done	Not done	Not done	0
Haryana	Farmer	KT7	0	R	25	S	22	I	20	I	26	S	25	S	NA	negative	negative	negative	Not done	Not done	Not done	Not done	Not done	Not done	Not done	Not done	Not done	Not done	Not done	Not done	0
Haryana	Farmer	KT9	20	S	25	S	24	I	20	I	35	I	22	I	NA	negative	negative	negative	Not done	Not done	Not done	Not done	Not done	Not done	Not done	Not done	Not done	Not done	Not done	Not done	0
Haryana	Farmer	KT 11(w)	12	R	17	S	19	R	15	R	25	S	26	S	NA	negative	negative	negative	Not done	Not done	Not done	Not done	Not done	Not done	Not done	Not done	Not done	Not done	Not done	Not done	0
Haryana	Farmer	KT11 (ow)	8	R	24	S	24	I	22	S	29	S	24	S	NA	negative	negative	negative	Not done	Not done	Not done	Not done	Not done	Not done	Not done	Not done	Not done	Not done	Not done	Not done	0
Haryana	Farmer	KT13	17	I	21	S	22	R	17	R	30	S	25	S	NA	negative	negative	negative	Not done	Not done	Not done	Not done	Not done	Not done	Not done	Not done	Not done	Not done	Not done	Not done	0
Haryana	Farmer	KT15	23	S	14	I	20	R	14	R	34	S	15	R	NA	negative	negative	negative	Not done	Not done	Not done	Not done	Not done	Not done	Not done	Not done	Not done	Not done	Not done	Not done	0
Haryana	Farmer	KT15 (ow)	0	R	20	S	20	R	18	I	22	I	26	S	NA	negative	negative	negative	Not done	Not done	Not done	Not done	Not done	Not done	Not done	Not done	Not done	Not done	Not done	Not done	0
Haryana	Farmer	KT17	16	I	20	S	24	I	20	I	30	S	26	S	NA	negative	negative	negative	Not done	Not done	Not done	Not done	Not done	Not done	Not done	Not done	Not done	Not done	Not done	Not done	0
Haryana	Farmer	KT19	0	R	16	S	15	R	20	I	27	S	18	R	E. coli	ESBL (tem)	negative	negative	12	I	2	S	4	R	0.094	S	1.5	S	0.125	S	1
Haryana	Farmer	KT21	0	R	20	S	23	I	17	R	20	I	20	I	NA	negative	negative	negative	Not done	Not done	Not done	Not done	Not done	Not done	Not done	Not done	Not done	Not done	Not done	Not done	0
Haryana	Farmer	KT23	0	R	23	S	24	I	21	S	30	S	25	S	NA	negative	negative	negative	Not done	Not done	Not done	Not done	Not done	Not done	Not done	Not done	Not done	Not done	Not done	Not done	0
Haryana	Farmer	KT25	0	R	20	S	23	I	15	R	20	I	20	I	NA	negative	negative	negative	Not done	Not done	Not done	Not done	Not done	Not done	Not done	Not done	Not done	Not done	Not done	Not done	0
Haryana	Farmer	KT27	8	R	20	S	20	R	13	R	26	S	25	S	NA	negative	negative	negative	Not done	Not done	Not done	Not done	Not done	Not done	Not done	Not done	Not done	Not done	Not done	Not done	0
Haryana	Farmer	KT29	13	R	20	S	25	I	20	I	22	I	24	S	NA	negative	negative	negative	Not done	Not done	Not done	Not done	Not done	Not done	Not done	Not done	Not done	Not done	Not done	Not done	0
Haryana	Farmer	KT31	0	R	20	S	22	R	15	R	24	S	20	I	E. coli	negative	negative	MBL (sim)	8	I	2	S	0.5	S	0.125	S	2	S	0.094	S	1
Haryana	Farmer	KT33	0	R	12	R	15	R	17	R	30	S	20	I	Other GNB	ESBL (ctxm 1)	negative	MBL (sim)	1	S	>256	R	4	R	0.125	S	6	I	16	R	1
Haryana	Farmer	No Growth	NA	NA	NA	NA	NA	NA	NA	NA	NA	NA	NA	NA	NA	NA	NA	NA	NA	NA	NA	NA	NA	NA	NA	NA	NA	NA	NA	NA	0
Haryana	Farmer	KT37	0	R	20	S	24	I	20	I	30	S	25	S	NA	negative	negative	negative	Not done	Not done	Not done	Not done	Not done	Not done	Not done	Not done	Not done	Not done	Not done	Not done	0
Haryana	Farmer	KT39	20	S	25	S	26	S	24	S	30	S	27	S	NA	negative	negative	negative	Not done	Not done	Not done	Not done	Not done	Not done	Not done	Not done	Not done	Not done	Not done	Not done	0
Haryana	Farmer	KT41	17	I	21	S	20	R	15	R	21	I	20	I	NA	negative	negative	negative	Not done	Not done	Not done	Not done	Not done	Not done	Not done	Not done	Not done	Not done	Not done	Not done	0
Haryana	Farmer	BH2	13	R	20	S	23	I	20	I	25	S	0	R	NA	negative	negative	negative	Not done	Not done	Not done	Not done	Not done	Not done	Not done	Not done	Not done	Not done	Not done	Not done	0
Haryana	Farmer	No Growth	NA	NA	NA	NA	NA	NA	NA	NA	NA	NA	NA	NA	NA	NA	NA	NA	NA	NA	NA	NA	NA	NA	NA	NA	NA	NA	NA	NA	0
Haryana	Farmer	BH6	19	S	20	S	28	S	21	S	29	S	27	S	NA	negative	negative	negative	Not done	Not done	Not done	Not done	Not done	Not done	Not done	Not done	Not done	Not done	Not done	Not done	0
Haryana	Farmer	BH8	18	S	24	S	28	S	23	S	28	S	26	S	NA	negative	negative	negative	Not done	Not done	Not done	Not done	Not done	Not done	Not done	Not done	Not done	Not done	Not done	Not done	0
Haryana	Farmer	No Growth	NA	NA	NA	NA	NA	NA	NA	NA	NA	NA	NA	NA	NA	NA	NA	NA	NA	NA	NA	NA	NA	NA	NA	NA	NA	NA	NA	NA	0
Haryana	Farmer	No Growth	NA	NA	NA	NA	NA	NA	NA	NA	NA	NA	NA	NA	NA	NA	NA	NA	NA	NA	NA	NA	NA	NA	NA	NA	NA	NA	NA	NA	0
Haryana	Farmer	No Growth	NA	NA	NA	NA	NA	NA	NA	NA	NA	NA	NA	NA	NA	NA	NA	NA	NA	NA	NA	NA	NA	NA	NA	NA	NA	NA	NA	NA	0
Haryana	Farmer	No Growth	NA	NA	NA	NA	NA	NA	NA	NA	NA	NA	NA	NA	NA	NA	NA	NA	NA	NA	NA	NA	NA	NA	NA	NA	NA	NA	NA	NA	0
Haryana	Farmer	BH18	15	I	17	S	22	R	18	I	23	S	22	I	NA	negative	negative	negative	Not done	Not done	Not done	Not done	Not done	Not done	Not done	Not done	Not done	Not done	Not done	Not done	0
Haryana	Farmer	BH20	8	R	16	S	15	R	15	R	18	R	23	S	NA	negative	negative	negative	Not done	Not done	Not done	Not done	Not done	Not done	Not done	Not done	Not done	Not done	Not done	Not done	0
Haryana	Farmer	BH22	18	S	18	S	23	I	21	S	12	R	20	I	NA	negative	negative	negative	Not done	Not done	Not done	Not done	Not done	Not done	Not done	Not done	Not done	Not done	Not done	Not done	0
Haryana	Farmer	BH24	17	I	21	S	24	I	20	I	28	S	23	S	Other GNB	negative	AmpC (cmy)	negative	>256	R	0.19	S	0.75	S	0.094	S	1.5	S	0.094	S	1
Haryana	Farmer	BH26	13	R	7	R	24	I	18	I	24	S	26	S	Other GNB	negative	AmpC (fox)	MBL(spm, vim)	>256	R	>256	R	1	S	0.25	S	2	S	0.094	S	1
Haryana	Farmer	No Growth	NA	NA	NA	NA	NA	NA	NA	NA	NA	NA	NA	NA	NA	NA	NA	NA	NA	NA	NA	NA	NA	NA	NA	NA	NA	NA	NA	NA	0
Haryana	Farmer	BH30	20	S	22	S	28	S	21	S	33	S	27	S	Klebsiella sp.	negative	AmpC (mox)	negative	16	I	0.5	S	0.5	S	0.125	S	1.5	S	0.047	S	1
Haryana	Farmer	No Growth	NA	NA	NA	NA	NA	NA	NA	NA	NA	NA	NA	NA	NA	NA	NA	NA	NA	NA	NA	NA	NA	NA	NA	NA	NA	NA	NA	NA	0
Haryana	Farmer	BH34	21	S	24	S	27	S	20	I	27	S	26	S	NA	negative	negative	negative	Not done	Not done	Not done	Not done	Not done	Not done	Not done	Not done	Not done	Not done	Not done	Not done	0
Haryana	Farmer	BH36	23	S	26	S	25	I	24	S	29	S	23	S	Klebsiella sp.	ESBL (ctxm 1)	AmpC (cmy)	negative	>256	R	0.19	S	0.5	S	0.125	S	1.5	S	0.064	S	1
Haryana	Farmer	BH38	21	S	24	S	27	S	22	S	26	S	28	S	NA	negative	negative	negative	Not done	Not done	Not done	Not done	Not done	Not done	Not done	Not done	Not done	Not done	Not done	Not done	0
Haryana	Farmer	BH40 (LP)	20	S	21	S	28	S	23	S	27	S	23	S	NA	negative	negative	negative	Not done	Not done	Not done	Not done	Not done	Not done	Not done	Not done	Not done	Not done	Not done	Not done	0
Haryana	Farmer	BH40 (DP)	26	S	26	S	30	S	24	S	33	S	26	S	Other GNB	ESBL (ctxm 1)	negative	negative	2	S	0.125	S	0.5	S	0.25	S	0.032	S	0.064.	S	1
Haryana	Farmer	BH42	13	R	18	S	28	S	21	S	27	S	25	S	NA	negative	negative	negative	NA	NA	NA	NA	NA	NA	NA	NA	NA	NA	NA	NA	0
Haryana	Farmer	BH44	27	S	22	S	30	S	22	S	34	S	29	S	Other GNB	negative	AmpC (mox)	negative	8	I	0.75	S	0.25	S	0.125	S	1.5	S	0.047	S	1
Haryana	Farmer	BH46	18	S	26	S	29	S	28	S	36	S	30	S	NA	negative	negative	negative	Not done	Not done	Not done	Not done	Not done	Not done	Not done	Not done	Not done	Not done	Not done	Not done	0
Haryana	Farmer	No Growth	NA	NA	NA	NA	NA	NA	NA	NA	NA	NA	NA	NA	NA	NA	NA	NA	NA	NA	NA	NA	NA	NA	NA	NA	NA	NA	NA	NA	0
Haryana	Farmer	KT43	20	S	25	S	27	S	24	S	34	S	23	S	NA	negative	negative	negative	Not done	Not done	Not done	Not done	Not done	Not done	Not done	Not done	Not done	Not done	Not done	Not done	0
Haryana	Farmer	No Growth	NA	NA	NA	NA	NA	NA	NA	NA	NA	NA	NA	NA	NA	NA	NA	NA	NA	NA	NA	NA	NA	NA	NA	NA	NA	NA	NA	NA	0
Haryana	Farmer	KT47	10	R	10	R	10	R	14	R	35	S	28	S	Other GNB	negative	AmpC (fox, cmy)	negative	>256	R	>256	R	1.5	I	6	R	1.5	S	0.094	S	1
Haryana	Farmer	KT49	20	S	22	S	27	S	25	S	28	S	22	I	NA	negative	negative	negative	Not done	Not done	Not done	Not done	Not done	Not done	Not done	Not done	Not done	Not done	Not done	Not done	0
Haryana	Farmer	KT51	0	R	13	I	35	S	27	S	33	S	25	S	NA	negative	negative	negative	Not done	Not done	Not done	Not done	Not done	Not done	Not done	Not done	Not done	Not done	Not done	Not done	0
Haryana	Farmer	KT53	13	R	24	S	26	S	23	S	34	S	25	S	NA	negative	negative	negative	Not done	Not done	Not done	Not done	Not done	Not done	Not done	Not done	Not done	Not done	Not done	Not done	0
Haryana	Farmer	KT55	24	S	27	S	30	S	24	S	35	S	29	S	NA	negative	negative	negative	Not done	Not done	Not done	Not done	Not done	Not done	Not done	Not done	Not done	Not done	Not done	Not done	0
Haryana	Farmer	KT57	13	R	21	S	20	R	23	S	33	S	30	S	NA	negative	negative	negative	Not done	Not done	Not done	Not done	Not done	Not done	Not done	Not done	Not done	Not done	Not done	Not done	0
Haryana	Farmer	No Growth	NA	NA	NA	NA	NA	NA	NA	NA	NA	NA	NA	NA	NA	NA	NA	NA	NA	NA	NA	NA	NA	NA	NA	NA	NA	NA	NA	NA	0
Haryana	Farmer	No Growth	NA	NA	NA	NA	NA	NA	NA	NA	NA	NA	NA	NA	NA	NA	NA	NA	NA	NA	NA	NA	NA	NA	NA	NA	NA	NA	NA	NA	0
Haryana	Farmer	KT63	18	S	24	S	25	I	23	S	28	S	26	S	NA	negative	negative	negative	Not done	Not done	Not done	Not done	Not done	Not done	Not done	Not done	Not done	Not done	Not done	Not done	0
Haryana	Farmer	KT65	20	S	25	S	25	I	24	S	25	S	25	S	NA	negative	negative	negative	Not done	Not done	Not done	Not done	Not done	Not done	Not done	Not done	Not done	Not done	Not done	Not done	0
Haryana	Farmer	KT67	18	S	24	S	26	S	25	S	30	S	28	S	NA	negative	negative	negative	Not done	Not done	Not done	Not done	Not done	Not done	Not done	Not done	Not done	Not done	Not done	Not done	0
Haryana	Farmer	KT69	20	S	24	S	24	I	24	S	30	S	25	S	NA	negative	negative	negative	Not done	Not done	Not done	Not done	Not done	Not done	Not done	Not done	Not done	Not done	Not done	Not done	0
Haryana	Farmer	KT71	16	I	20	S	25	I	22	S	27	S	22	I	NA	negative	negative	negative	Not done	Not done	Not done	Not done	Not done	Not done	Not done	Not done	Not done	Not done	Not done	Not done	0
Haryana	Farmer	KT73	10	R	14	I	25	I	25	S	34	S	23	S	NA	negative	negative	negative	Not done	Not done	Not done	Not done	Not done	Not done	Not done	Not done	Not done	Not done	Not done	Not done	0
Haryana	Farmer	KT75	0	R	22	S	22	R	19	S	27	S	26	S	NA	negative	negative	negative	Not done	Not done	Not done	Not done	Not done	Not done	Not done	Not done	Not done	Not done	Not done	Not done	0
Haryana	Farmer	KT77	0	R	26	S	28	S	26	S	30	S	30	S	NA	negative	negative	negative	Not done	Not done	Not done	Not done	Not done	Not done	Not done	Not done	Not done	Not done	Not done	Not done	0
Haryana	Farmer	KT79	0	R	0	R	24	I	24	S	25	S	30	S	NA	negative	negative	negative	Not done	Not done	Not done	Not done	Not done	Not done	Not done	Not done	Not done	Not done	Not done	Not done	0
Haryana	Farmer	No Growth	NA	NA	NA	NA	NA	NA	NA	NA	NA	NA	NA	NA	NA	NA	NA	NA	NA	NA	NA	NA	NA	NA	NA	NA	NA	NA	NA	NA	0
Haryana	Farmer	BH48	20	S	30	S	25	I	23	S	28	S	25	S	NA	negative	negative	negative	Not done	Not done	Not done	Not done	Not done	Not done	Not done	Not done	Not done	Not done	Not done	Not done	0
Haryana	Farmer	BH50	17	I	25	S	24	I	20	I	26	S	25	S	NA	negative	negative	negative	Not done	Not done	Not done	Not done	Not done	Not done	Not done	Not done	Not done	Not done	Not done	Not done	0
Haryana	Farmer	BH52	25	S	0	R	25	I	18	I	30	S	20	I	NA	negative	negative	negative	Not done	Not done	Not done	Not done	Not done	Not done	Not done	Not done	Not done	Not done	Not done	Not done	0
Haryana	Farmer	BH54	20	S	0	R	20	R	0	R	26	S	20	I	NA	negative	negative	negative	Not done	Not done	Not done	Not done	Not done	Not done	Not done	Not done	Not done	Not done	Not done	Not done	0
Haryana	Farmer	BH56	10	R	15	I	28	S	24	S	18	R	26	S	NA	negative	negative	negative	Not done	Not done	Not done	Not done	Not done	Not done	Not done	Not done	Not done	Not done	Not done	Not done	0
Haryana	Farmer	BH58	0	R	0	R	26	S	14	R	15	R	20	I	NA	negative	negative	negative	Not done	Not done	Not done	Not done	Not done	Not done	Not done	Not done	Not done	Not done	Not done	Not done	0
Haryana	Farmer	BH60	20	S	22	S	25	I	21	S	21	I	27	S	Klebsiella sp.	ESBL (ctxm1)	negative	negative	4	S	0.5	S	0.5	S	0.125	S	1	S	0.5	S	1
Haryana	Farmer	BH62	0	R	8	R	23	I	24	S	25	S	25	S	NA	negative	negative	negative	Not done	Not done	Not done	Not done	Not done	Not done	Not done	Not done	Not done	Not done	Not done	Not done	0
Haryana	Farmer	BH64	16	I	17	S	24	I	24	S	32	S	23	S	Klebsiella sp.	negative	AmpC(mox)	negative	12	I	0.25	S	1	S	1.5	S	1.5	S	1	S	1
Haryana	Farmer	BH66	20	S	20	S	25	I	20	I	27	S	25	S	NA	negative	negative	negative	Not done	Not done	Not done	Not done	Not done	Not done	Not done	Not done	Not done	Not done	Not done	Not done	0
Haryana	Farmer	BH68	13	R	9	R	17	R	6	R	28	S	22	I	NA	negative	negative	negative	Not done	Not done	Not done	Not done	Not done	Not done	Not done	Not done	Not done	Not done	Not done	Not done	0
Haryana	Farmer	BH70	20	S	24	S	24	I	20	I	21	I	25	S	NA	negative	negative	negative	Not done	Not done	Not done	Not done	Not done	Not done	Not done	Not done	Not done	Not done	Not done	Not done	0
Haryana	Farmer	BH72	26	S	0	R	22	R	12	R	34	S	24	S	NA	negative	negative	negative	Not done	Not done	Not done	Not done	Not done	Not done	Not done	Not done	Not done	Not done	Not done	Not done	0
Haryana	Farmer	BH74	20	S	26	S	30	S	20	I	28	S	10	R	NA	negative	negative	negative	Not done	Not done	Not done	Not done	Not done	Not done	Not done	Not done	Not done	Not done	Not done	Not done	0
Haryana	Farmer	BH76	0	R	0	R	20	R	15	R	24	S	25	S	NA	negative	negative	negative	Not done	Not done	Not done	Not done	Not done	Not done	Not done	Not done	Not done	Not done	Not done	Not done	0
Haryana	Farmer	BH78	20	S	20	S	20	R	22	S	24	S	20	I	NA	negative	negative	negative	Not done	Not done	Not done	Not done	Not done	Not done	Not done	Not done	Not done	Not done	Not done	Not done	0
Haryana	Farmer	BH80	0	R	0	R	23	I	20	I	28	S	25	S	NA	negative	negative	negative	Not done	Not done	Not done	Not done	Not done	Not done	Not done	Not done	Not done	Not done	Not done	Not done	0
Haryana	Farmer	No Growth	NA	NA	NA	NA	NA	NA	NA	NA	NA	NA	NA	NA	NA	NA	NA	NA	NA	NA	NA	NA	NA	NA	NA	NA	NA	NA	NA	NA	0
Haryana	Farmer	BH84	20	S	20	S	20	R	20	I	25	S	24	S	NA	negative	negative	negative	Not Done	Not Done	Not Done	Not Done	Not Done	Not Done	Not Done	Not Done	Not Done	Not Done	Not Done	Not Done	0
Haryana	Farmer	BH86	0	R	0	R	0	R	0	R	0	R	0	R	NA	negative	negative	negative	Not Done	Not Done	Not Done	Not Done	Not Done	Not Done	Not Done	Not Done	Not Done	Not Done	Not Done	Not Done	0
Assam	Farmer	B1(a)	0	R	0	R	16	R	0	R	25	S	29	S	NA	negative	negative	negative	Not Done	Not Done	Not Done	Not Done	Not Done	Not Done	Not Done	Not Done	Not Done	Not Done	Not Done	Not Done	0
Assam	Farmer	BI (b)	0	R	6	R	24	I	24	S	29	S	30	S	NA	negative	negative	negative	Not Done	Not Done	Not Done	Not Done	Not Done	Not Done	Not Done	Not Done	Not Done	Not Done	Not Done	Not Done	0
Assam	Farmer	B2	0	R	0	R	21	R	20	I	23	S	27	S	NA	negative	negative	negative	Not Done	Not Done	Not Done	Not Done	Not Done	Not Done	Not Done	Not Done	Not Done	Not Done	Not Done	Not Done	0
Assam	Farmer	B3	26	S	18	S	24	I	23	S	33	S	29	S	NA	negative	negative	negative	Not Done	Not Done	Not Done	Not Done	Not Done	Not Done	Not Done	Not Done	Not Done	Not Done	Not Done	Not Done	0
Assam	Farmer	B4 (a)	0	R	0	R	17	R	20	S	26	S	29	S	NA	negative	negative	negative	Not Done	Not Done	Not Done	Not Done	Not Done	Not Done	Not Done	Not Done	Not Done	Not Done	Not Done	Not Done	0
Assam	Farmer	B4 (b)	8	R	0	R	22	R	22	S	22	S	33	S	Other GNB	negative	AmpC (fox, mox)	negative	>256	R	3	S	0.38	S	0.5	S	0.064	S	0.064	S	1
Assam	Farmer	B5	13	R	15	I	20	R	17	R	23	S	30	S	NA	negative	negative	negative	Not Done	Not Done	Not Done	Not Done	Not Done	Not Done	Not Done	Not Done	Not Done	Not Done	Not Done	Not Done	0
Assam	Farmer	B6	20	S	20	S	27	S	26	S	28	S	28	S	NA	negative	negative	negative	Not Done	Not Done	Not Done	Not Done	Not Done	Not Done	Not Done	Not Done	Not Done	Not Done	Not Done	Not Done	0
Assam	Farmer	B7	9	R	17	S	25	I	24	S	25	S	26	S	NA	negative	negative	negative	Not Done	Not Done	Not Done	Not Done	Not Done	Not Done	Not Done	Not Done	Not Done	Not Done	Not Done	Not Done	0
Assam	Farmer	B8	10	R	16	S	21	R	21	S	26	S	28	S	NA	negative	negative	negative	Not Done	Not Done	Not Done	Not Done	Not Done	Not Done	Not Done	Not Done	Not Done	Not Done	Not Done	Not Done	0
Assam	Farmer	B9	15	I	18	S	28	S	28	S	29	S	35	S	NA	negative	negative	negative	Not Done	Not Done	Not Done	Not Done	Not Done	Not Done	Not Done	Not Done	Not Done	Not Done	Not Done	Not Done	0
Assam	Farmer	B10	0	R	0	R	22	R	20	I	25	S	32	S	NA	negative	negative	negative	Not Done	Not Done	Not Done	Not Done	Not Done	Not Done	Not Done	Not Done	Not Done	Not Done	Not Done	Not Done	0
Assam	Farmer	B11 (a)	12	R	19	S	31	S	22	S	20	I	33	I	NA	negative	negative	negative	Not Done	Not Done	Not Done	Not Done	Not Done	Not Done	Not Done	Not Done	Not Done	Not Done	Not Done	Not Done	0
Assam	Farmer	B11 (b)	22	S	20	S	31	S	23	S	31	S	34	S	NA	negative	negative	negative	Not Done	Not Done	Not Done	Not Done	Not Done	Not Done	Not Done	Not Done	Not Done	Not Done	Not Done	Not Done	0
Assam	Farmer	B12	8	R	0	R	23	I	21	S	30	S	32	S	NA	negative	negative	negative	Not Done	Not Done	Not Done	Not Done	Not Done	Not Done	Not Done	Not Done	Not Done	Not Done	Not Done	Not Done	0
Assam	Farmer	B13	10	R	0	R	22	R	20	I	28	S	27	S	NA	negative	negative	negative	Not Done	Not Done	Not Done	Not Done	Not Done	Not Done	Not Done	Not Done	Not Done	Not Done	Not Done	Not Done	0
Assam	Farmer	B14	0	R	0	R	22	I	23	S	30	S	34	S	NA	negative	negative	negative	Not Done	Not Done	Not Done	Not Done	Not Done	Not Done	Not Done	Not Done	Not Done	Not Done	Not Done	Not Done	0
Assam	Farmer	B15	22	S	21	S	30	S	28	S	32	S	30	S	NA	negative	negative	negative	Not Done	Not Done	Not Done	Not Done	Not Done	Not Done	Not Done	Not Done	Not Done	Not Done	Not Done	Not Done	0
Assam	Farmer	B16	21	S	17	S	28	S	28	S	32	S	30	S	NA	negative	negative	negative	Not Done	Not Done	Not Done	Not Done	Not Done	Not Done	Not Done	Not Done	Not Done	Not Done	Not Done	Not Done	0
Assam	Farmer	B17	16	I	16	S	26	S	22	S	28	S	35	S	NA	negative	negative	negative	Not Done	Not Done	Not Done	Not Done	Not Done	Not Done	Not Done	Not Done	Not Done	Not Done	Not Done	Not Done	0
Assam	Farmer	B18	18	S	16	S	29	S	23	S	30	S	29	S	NA	negative	negative	negative	Not Done	Not Done	Not Done	Not Done	Not Done	Not Done	Not Done	Not Done	Not Done	Not Done	Not Done	Not Done	0
Assam	Farmer	B19	22	S	21	S	28	S	27	S	33	S	32	S	NA	negative	negative	negative	Not Done	Not Done	Not Done	Not Done	Not Done	Not Done	Not Done	Not Done	Not Done	Not Done	Not Done	Not Done	0
Assam	Farmer	B20	20	S	19	S	26	S	24	S	35	S	28	S	NA	negative	negative	negative	Not Done	Not Done	Not Done	Not Done	Not Done	Not Done	Not Done	Not Done	Not Done	Not Done	Not Done	Not Done	0
Assam	Farmer	K3	19	S	18	S	21	R	22	S	23	S	23	S	NA	negative	negative	negative	Not Done	Not Done	Not Done	Not Done	Not Done	Not Done	Not Done	Not Done	Not Done	Not Done	Not Done	Not Done	0
Assam	Farmer	K4 (a)	8	R	14	I	27	S	24	S	28	S	28	S	NA	negative	negative	negative	Not Done	Not Done	Not Done	Not Done	Not Done	Not Done	Not Done	Not Done	Not Done	Not Done	Not Done	Not Done	0
Assam	Farmer	K4 (b)	9	R	15	I	24	I	22	S	25	S	33	S	NA	negative	negative	negative	Not Done	Not Done	Not Done	Not Done	Not Done	Not Done	Not Done	Not Done	Not Done	Not Done	Not Done	Not Done	0
Assam	Farmer	K5 (a)	19	S	18	S	28	S	24	S	26	S	28	S	NA	negative	negative	negative	Not Done	Not Done	Not Done	Not Done	Not Done	Not Done	Not Done	Not Done	Not Done	Not Done	Not Done	Not Done	0
Assam	Farmer	K5 (b)	0	R	18	S	29	S	21	S	29	S	28	S	NA	negative	negative	negative	Not Done	Not Done	Not Done	Not Done	Not Done	Not Done	Not Done	Not Done	Not Done	Not Done	Not Done	Not Done	0
Assam	Farmer	K6 (a)	19	S	20	S	27	S	24	S	30	S	28	S	NA	negative	negative	negative	Not Done	Not Done	Not Done	Not Done	Not Done	Not Done	Not Done	Not Done	Not Done	Not Done	Not Done	Not Done	0
Assam	Farmer	K6 (b)	8	R	0	R	26	S	24	S	20	I	28	S	NA	negative	negative	negative	Not Done	Not Done	Not Done	Not Done	Not Done	Not Done	Not Done	Not Done	Not Done	Not Done	Not Done	Not Done	0
Assam	Farmer	K8	0	R	19	S	25	I	20	I	21	I	28	S	NA	negative	negative	negative	Not Done	Not Done	Not Done	Not Done	Not Done	Not Done	Not Done	Not Done	Not Done	Not Done	Not Done	Not Done	0
Assam	Farmer	K9	0	R	16	S	26	S	23	S	25	S	28	S	NA	negative	negative	negative	Not Done	Not Done	Not Done	Not Done	Not Done	Not Done	Not Done	Not Done	Not Done	Not Done	Not Done	Not Done	0
Assam	Farmer	K10 (a)	15	I	10	R	23	S	24	S	29	S	30	S	NA	negative	negative	negative	Not Done	Not Done	Not Done	Not Done	Not Done	Not Done	Not Done	Not Done	Not Done	Not Done	Not Done	Not Done	0
Assam	Farmer	K10 (b)	0	R	20	S	11	R	29	S	22	S	24	S	NA	negative	negative	negative	Not Done	Not Done	Not Done	Not Done	Not Done	Not Done	Not Done	Not Done	Not Done	Not Done	Not Done	Not Done	0
Assam	Farmer	K11	0	R	0	R	26	S	24	S	28	S	23	S	NA	negative	negative	negative	Not Done	Not Done	Not Done	Not Done	Not Done	Not Done	Not Done	Not Done	Not Done	Not Done	Not Done	Not Done	0
Assam	Farmer	K12	0	R	0	R	23	I	0	R	22	S	32	S	NA	negative	negative	negative	Not Done	Not Done	Not Done	Not Done	Not Done	Not Done	Not Done	Not Done	Not Done	Not Done	Not Done	Not Done	0
Assam	Farmer	K13	0	R	15	I	26	S	23	S	23	S	29	S	NA	negative	negative	negative	Not Done	Not Done	Not Done	Not Done	Not Done	Not Done	Not Done	Not Done	Not Done	Not Done	Not Done	Not Done	0
Assam	Farmer	K14	16	I	26	S	29	S	24	S	24	S	29	S	NA	negative	negative	negative	Not Done	Not Done	Not Done	Not Done	Not Done	Not Done	Not Done	Not Done	Not Done	Not Done	Not Done	Not Done	0
Assam	Farmer	K15	11	R	18	S	30	S	24	S	24	S	29	S	NA	negative	negative	negative	Not Done	Not Done	Not Done	Not Done	Not Done	Not Done	Not Done	Not Done	Not Done	Not Done	Not Done	Not Done	0
Assam	Farmer	K16	0	R	22	S	30	S	27	S	26	S	30	S	NA	negative	negative	negative	Not Done	Not Done	Not Done	Not Done	Not Done	Not Done	Not Done	Not Done	Not Done	Not Done	Not Done	Not Done	0
Assam	Farmer	K17	0	R	12	R	28	S	27	S	24	S	30	S	NA	negative	negative	negative	Not Done	Not Done	Not Done	Not Done	Not Done	Not Done	Not Done	Not Done	Not Done	Not Done	Not Done	Not Done	0
Assam	Farmer	K18	0	R	0	R	21	R	0	R	21	I	27	S	NA	negative	negative	negative	Not Done	Not Done	Not Done	Not Done	Not Done	Not Done	Not Done	Not Done	Not Done	Not Done	Not Done	Not Done	0
Assam	Farmer	K19	0	R	20	S	27	S	27	S	32	S	30	S	NA	negative	negative	negative	Not Done	Not Done	Not Done	Not Done	Not Done	Not Done	Not Done	Not Done	Not Done	Not Done	Not Done	Not Done	0
Assam	Farmer	K20	0	R	22	S	28	S	25	S	21	I	30	S	NA	negative	negative	negative	Not Done	Not Done	Not Done	Not Done	Not Done	Not Done	Not Done	Not Done	Not Done	Not Done	Not Done	Not Done	0
Assam	Farmer	B40 (a)	11	R	25	S	17	S	21	S	25	S	30	S	NA	negative	negative	negative	Not Done	Not Done	Not Done	Not Done	Not Done	Not Done	Not Done	Not Done	Not Done	Not Done	Not Done	Not Done	0
Assam	Farmer	B40 (b)	20	S	23	I	24	S	20	I	33	S	26	S	NA	negative	negative	negative	Not Done	Not Done	Not Done	Not Done	Not Done	Not Done	Not Done	Not Done	Not Done	Not Done	Not Done	Not Done	0
Assam	Farmer	B41	0	R	8	R	26	S	22	S	26	S	27	S	NA	negative	negative	negative	Not Done	Not Done	Not Done	Not Done	Not Done	Not Done	Not Done	Not Done	Not Done	Not Done	Not Done	Not Done	0
Assam	Farmer	B42	18	S	28	S	25	S	23	S	30	S	26	S	NA	negative	negative	negative	Not Done	Not Done	Not Done	Not Done	Not Done	Not Done	Not Done	Not Done	Not Done	Not Done	Not Done	Not Done	0
Assam	Farmer	B43	0	R	12	R	22	R	21	S	27	S	28	S	NA	negative	negative	negative	Not Done	Not Done	Not Done	Not Done	Not Done	Not Done	Not Done	Not Done	Not Done	Not Done	Not Done	Not Done	0
Assam	Farmer	B44	10	R	22	R	20	S	21	S	28	S	28	S	NA	negative	negative	negative	Not Done	Not Done	Not Done	Not Done	Not Done	Not Done	Not Done	Not Done	Not Done	Not Done	Not Done	Not Done	0
Assam	Farmer	No Growth	NA	NA	NA	NA	NA	NA	NA	NA	NA	NA	NA	S	NA	negative	negative	negative	Not Done	Not Done	Not Done	Not Done	Not Done	Not Done	Not Done	Not Done	Not Done	Not Done	Not Done	Not Done	0
Assam	Farmer	B46	9	R	20	R	19	S	21	S	30	S	27	S	NA	negative	negative	negative	Not Done	Not Done	Not Done	Not Done	Not Done	Not Done	Not Done	Not Done	Not Done	Not Done	Not Done	Not Done	0
Assam	Farmer	B47	0	R	20	S	27	S	22	S	30	S	29	S	NA	negative	negative	negative	Not Done	Not Done	Not Done	Not Done	Not Done	Not Done	Not Done	Not Done	Not Done	Not Done	Not Done	Not Done	0
Assam	Farmer	B48	0	R	0	R	23	S	20	I	29	S	25	S	NA	negative	negative	negative	Not Done	Not Done	Not Done	Not Done	Not Done	Not Done	Not Done	Not Done	Not Done	Not Done	Not Done	Not Done	0
Assam	Farmer	No Growth	NA	NA	NA	NA	NA	NA	NA	NA	NA	NA	NA	NA	NA	NA	NA	NA	NA	NA	NA	NA	NA	NA	NA	NA	NA	NA	NA	NA	0
Assam	Farmer	B50	0	R	18	S	25	I	20	I	28	S	29	S	NA	negative	negative	negative	Not Done	Not Done	Not Done	Not Done	Not Done	Not Done	Not Done	Not Done	Not Done	Not Done	Not Done	Not Done	0
Assam	Farmer	B51 (a)	21	S	32	S	29	S	25	S	31	S	32	S	NA	negative	negative	negative	Not Done	Not Done	Not Done	Not Done	Not Done	Not Done	Not Done	Not Done	Not Done	Not Done	Not Done	Not Done	0
Assam	Farmer	B51 (b)	21	S	28	S	23	S	22	S	32	S	27	S	NA	negative	negative	negative	Not Done	Not Done	Not Done	Not Done	Not Done	Not Done	Not Done	Not Done	Not Done	Not Done	Not Done	Not Done	0
Assam	Farmer	B52 (a)	0	R	28	S	11	R	23	S	30	S	27	S	NA	negative	negative	negative	Not Done	Not Done	Not Done	Not Done	Not Done	Not Done	Not Done	Not Done	Not Done	Not Done	Not Done	Not Done	0
Assam	Farmer	B52 (b)	0	R	7	R	0	R	8	R	28	S	24	S	NA	negative	negative	negative	Not Done	Not Done	Not Done	Not Done	Not Done	Not Done	Not Done	Not Done	Not Done	Not Done	Not Done	Not Done	0
Assam	Farmer	B53	0	R	20	S	19	R	21	S	25	S	21	S	NA	negative	negative	negative	Not Done	Not Done	Not Done	Not Done	Not Done	Not Done	Not Done	Not Done	Not Done	Not Done	Not Done	Not Done	0
Assam	Farmer	B54	0	R	26	S	14	I	23	S	28	S	30	S	NA	negative	negative	negative	Not Done	Not Done	Not Done	Not Done	Not Done	Not Done	Not Done	Not Done	Not Done	Not Done	Not Done	Not Done	0
Assam	Farmer	B55	0	R	20	S	25	I	23	S	28	S	30	S	NA	negative	negative	negative	Not Done	Not Done	Not Done	Not Done	Not Done	Not Done	Not Done	Not Done	Not Done	Not Done	Not Done	Not Done	0
Assam	Farmer	B56	0	R	18	S	27	S	20	I	27	S	25	S	NA	negative	negative	negative	Not Done	Not Done	Not Done	Not Done	Not Done	Not Done	Not Done	Not Done	Not Done	Not Done	Not Done	Not Done	0
Assam	Farmer	B57	0	R	20	S	24	S	22	S	29	S	29	S	NA	negative	negative	negative	Not Done	Not Done	Not Done	Not Done	Not Done	Not Done	Not Done	Not Done	Not Done	Not Done	Not Done	Not Done	0
Assam	Farmer	B58	0	R	17	S	24	S	17	R	24	S	23	S	NA	negative	negative	negative	Not Done	Not Done	Not Done	Not Done	Not Done	Not Done	Not Done	Not Done	Not Done	Not Done	Not Done	Not Done	0
Assam	Farmer	B59	0	R	23	I	0	R	21	S	29	S	30	S	NA	negative	negative	negative	Not Done	Not Done	Not Done	Not Done	Not Done	Not Done	Not Done	Not Done	Not Done	Not Done	Not Done	Not Done	0
Assam	Farmer	B60	0	R	20	S	26	S	24	S	26	S	25	S	NA	negative	negative	negative	Not Done	Not Done	Not Done	Not Done	Not Done	Not Done	Not Done	Not Done	Not Done	Not Done	Not Done	Not Done	0
Assam	Farmer	No Growth	NA	NA	NA	NA	NA	NA	NA	NA	NA	NA	NA	NA	NA	NA	NA	NA	NA	NA	NA	NA	NA	NA	NA	NA	NA	NA	NA	NA	0
Assam	Farmer	G19	0	R	17	S	27	S	19	I	27	S	30	S	Shigella spp	negative	AmpC (mox)	negative	4	S	0.125	S	0.38	S	1	S	0.064	S	0.064	S	1
Assam	Farmer	G20	0	R	9	R	27	S	23	S	28	S	30	S	Shigella spp	negative	AmpC (mox)	negative	>256	R	2	S	0.38	S	1.5	S	0.064	S	0.064	S	1
Assam	Farmer	G21 (a)	19	S	27	S	29	S	23	S	29	S	27	S	NA	negative	negative	negative	Not Done	Not Done	Not Done	Not Done	Not Done	Not Done	Not Done	Not Done	Not Done	Not Done	Not Done	Not Done	0
Assam	Farmer	G21 (b)	0	R	11	R	17	R	21	S	29	S	28	S	Other GNB	negative	AmpC (mox)	negative	>256	R	0.19	S	0.38	S	0.5	S	0.064	S	0.064	S	1
Assam	Farmer	No Growth	NA	NA	NA	NA	NA	NA	NA	NA	NA	NA	NA	NA	NA	NA	NA	NA	NA	NA	NA	NA	NA	NA	NA	NA	NA	NA	NA	NA	0
Assam	Farmer	G22	20	S	25	S	22	S	22	S	29	S	25	S	NA	negative	negative	negative	Not Done	Not Done	Not Done	Not Done	Not Done	Not Done	Not Done	Not Done	Not Done	Not Done	Not Done	Not Done	0
Assam	Farmer	G23	0	R	23	S	28	S	22	S	30	S	26	S	NA	negative	negative	negative	Not Done	Not Done	Not Done	Not Done	Not Done	Not Done	Not Done	Not Done	Not Done	Not Done	Not Done	Not Done	0
Assam	Farmer	G24	0	R	28	S	19	R	0	R	33	S	27	S	NA	negative	negative	negative	Not Done	Not Done	Not Done	Not Done	Not Done	Not Done	Not Done	Not Done	Not Done	Not Done	Not Done	Not Done	0
Assam	Farmer	G25	22	S	20	R	7	R	14	R	27	S	24	S	NA	negative	negative	negative	Not Done	Not Done	Not Done	Not Done	Not Done	Not Done	Not Done	Not Done	Not Done	Not Done	Not Done	Not Done	0
Assam	Farmer	G26	0	R	27	S	19	S	20	I	29	S	29	S	NA	negative	negative	negative	Not Done	Not Done	Not Done	Not Done	Not Done	Not Done	Not Done	Not Done	Not Done	Not Done	Not Done	Not Done	0
Assam	Farmer	G27	21	S	28	S	24	S	24	S	30	S	28	S	NA	negative	negative	negative	Not Done	Not Done	Not Done	Not Done	Not Done	Not Done	Not Done	Not Done	Not Done	Not Done	Not Done	Not Done	0
Assam	Farmer	G28	10	R	23	S	12	R	19	I	25	S	26	S	NA	negative	negative	negative	Not Done	Not Done	Not Done	Not Done	Not Done	Not Done	Not Done	Not Done	Not Done	Not Done	Not Done	Not Done	0
Assam	Farmer	G29	13	R	21	S	30	S	20	I	34	S	33	S	NA	negative	negative	negative	Not Done	Not Done	Not Done	Not Done	Not Done	Not Done	Not Done	Not Done	Not Done	Not Done	Not Done	Not Done	0
Assam	Farmer	G30	8	R	25	S	25	S	22	S	30	S	30	S	NA	negative	negative	negative	Not Done	Not Done	Not Done	Not Done	Not Done	Not Done	Not Done	Not Done	Not Done	Not Done	Not Done	Not Done	0
Assam	Farmer	G31	8	R	29	S	25	S	22	S	30	S	29	S	NA	negative	negative	negative	Not Done	Not Done	Not Done	Not Done	Not Done	Not Done	Not Done	Not Done	Not Done	Not Done	Not Done	Not Done	0
Assam	Farmer	G32 (a)	9	R	15	I	20	R	18	I	23	S	25	S	NA	negative	negative	negative	Not Done	Not Done	Not Done	Not Done	Not Done	Not Done	Not Done	Not Done	Not Done	Not Done	Not Done	Not Done	0
Assam	Farmer	G32 (b)	13	R	16	S	17	R	15	R	29	S	20	I	NA	negative	negative	negative	Not Done	Not Done	Not Done	Not Done	Not Done	Not Done	Not Done	Not Done	Not Done	Not Done	Not Done	Not Done	0
Assam	Farmer	G33	18	S	25	S	22	S	20	I	30	S	32	S	NA	negative	negative	negative	Not Done	Not Done	Not Done	Not Done	Not Done	Not Done	Not Done	Not Done	Not Done	Not Done	Not Done	Not Done	0
Assam	Farmer	G34 (a)	14	R	25	S	11	R	17	R	33	S	29	S	NA	negative	negative	negative	Not Done	Not Done	Not Done	Not Done	Not Done	Not Done	Not Done	Not Done	Not Done	Not Done	Not Done	Not Done	0
Assam	Farmer	G34 (b)	7	R	25	S	17	S	19	I	30	S	28	S	NA	negative	negative	negative	Not Done	Not Done	Not Done	Not Done	Not Done	Not Done	Not Done	Not Done	Not Done	Not Done	Not Done	Not Done	0
Assam	Farmer	G35	0	R	18	S	25	S	20	I	28	S	30	S	Shigella spp	negative	mox	negative	>256	R	3	S	0.38	S	0.5	S	0.064	S	0.064	S	1
Assam	Farmer	G36 (a)	15	I	10	R	14	R	14	R	26	S	20	I	NA	negative	negative	negative	Not Done	Not Done	Not Done	Not Done	Not Done	Not Done	Not Done	Not Done	Not Done	Not Done	Not Done	Not Done	0
Assam	Farmer	G36 (b)	20	S	20	S	13	R	17	R	25	S	25	S	NA	negative	negative	negative	Not Done	Not Done	Not Done	Not Done	Not Done	Not Done	Not Done	Not Done	Not Done	Not Done	Not Done	Not Done	0
Assam	Farmer	G37 (a)	0	R	13	I	24	I	18	I	32	S	26	S	NA	negative	negative	negative	Not Done	Not Done	Not Done	Not Done	Not Done	Not Done	Not Done	Not Done	Not Done	Not Done	Not Done	Not Done	0
Assam	Farmer	G37 (b)	17	I	21	S	25	I	22	S	27	S	30	S	NA	negative	negative	negative	Not Done	Not Done	Not Done	Not Done	Not Done	Not Done	Not Done	Not Done	Not Done	Not Done	Not Done	Not Done	0
Assam	Farmer	G38 (a)	0	R	11	R	21	R	17	R	25	S	21	I	NA	negative	negative	negative	Not Done	Not Done	Not Done	Not Done	Not Done	Not Done	Not Done	Not Done	Not Done	Not Done	Not Done	Not Done	0
Assam	Farmer	G38 (b)	0	R	10	R	20	R	18	I	30	S	27	S	NA	negative	negative	negative	Not Done	Not Done	Not Done	Not Done	Not Done	Not Done	Not Done	Not Done	Not Done	Not Done	Not Done	Not Done	0
Assam	Farmer	G40 (a)	0	R	0	R	17	R	0	R	16	R	20	I	NA	negative	negative	negative	Not Done	Not Done	Not Done	Not Done	Not Done	Not Done	Not Done	Not Done	Not Done	Not Done	Not Done	Not Done	0
Assam	Farmer	G40 (b)	0	R	0	R	16	R	15	R	21	I	20	I	NA	negative	negative	negative	Not Done	Not Done	Not Done	Not Done	Not Done	Not Done	Not Done	Not Done	Not Done	Not Done	Not Done	Not Done	0
Assam	Farmer	G41 (a)	0	R	11	R	20	R	20	I	30	S	24	S	NA	negative	negative	negative	Not Done	Not Done	Not Done	Not Done	Not Done	Not Done	Not Done	Not Done	Not Done	Not Done	Not Done	Not Done	0
Assam	Farmer	G41 (b)	0	R	11	R	20	R	20	I	30	S	25	S	NA	negative	negative	negative	Not Done	Not Done	Not Done	Not Done	Not Done	Not Done	Not Done	Not Done	Not Done	Not Done	Not Done	Not Done	0
Assam	Farmer	G42 (a)	0	R	13	I	20	R	20	I	26	S	25	S	NA	negative	negative	negative	Not Done	Not Done	Not Done	Not Done	Not Done	Not Done	Not Done	Not Done	Not Done	Not Done	Not Done	Not Done	0
Assam	Farmer	G42 (b)	10	R	19	S	20	R	18	I	24	S	25	S	NA	negative	negative	negative	Not Done	Not Done	Not Done	Not Done	Not Done	Not Done	Not Done	Not Done	Not Done	Not Done	Not Done	Not Done	0
Assam	Farmer	G43 (a)	20	S	22	S	24	I	22	S	27	S	23	S	NA	negative	negative	negative	Not Done	Not Done	Not Done	Not Done	Not Done	Not Done	Not Done	Not Done	Not Done	Not Done	Not Done	Not Done	0
Assam	Farmer	G43 (b)	0	R	21	S	23	I	17	R	20	I	25	S	Shigella spp	negative	mox	negative	>256	R	0.25	S	0.38	S	1	S	0.32	S	0.064	S	1
Assam	Farmer	G44 (a)	0	R	0	R	15	R	15	R	20	I	21	I	Shigella spp	negative	negative	imp, vim	>256	R	>256	R	>256	R	8	I	8	R	1.5	I	1
Assam	Farmer	G44 (b)	0	R	0	R	16	R	0	R	20	I	20	I	NA	negative	negative	negative	Not Done	Not Done	Not Done	Not Done	Not Done	Not Done	Not Done	Not Done	Not Done	Not Done	Not Done	Not Done	0
Assam	Farmer	No Growth	NA	NA	NA	NA	NA	NA	NA	NA	NA	NA	NA	NA	NA	NA	NA	NA	NA	NA	NA	NA	NA	NA	NA	NA	NA	NA	NA	NA	0
Assam	Farmer	G46 (a)	0	R	0	R	20	R	18	I	25	S	22	I	NA	negative	negative	negative	Not Done	Not Done	Not Done	Not Done	Not Done	Not Done	Not Done	Not Done	Not Done	Not Done	Not Done	Not Done	0
Assam	Farmer	G46 (b)	20	S	24	S	20	R	20	I	30	S	20	I	NA	negative	negative	negative	Not Done	Not Done	Not Done	Not Done	Not Done	Not Done	Not Done	Not Done	Not Done	Not Done	Not Done	Not Done	0
Assam	Farmer	G47 (a)	22	S	20	S	16	R	19	I	24	S	25	S	NA	negative	negative	negative	Not Done	Not Done	Not Done	Not Done	Not Done	Not Done	Not Done	Not Done	Not Done	Not Done	Not Done	Not Done	0
Assam	Farmer	G47 (b)	21	S	30	S	20	R	21	I	24	S	27	S	NA	negative	negative	negative	Not Done	Not Done	Not Done	Not Done	Not Done	Not Done	Not Done	Not Done	Not Done	Not Done	Not Done	Not Done	0
Assam	Farmer	G48 (a)	20	S	22	S	22	R	20	I	27	S	24	S	Shigella spp	negative	negative	spm	3	S	0.19	S	0.25	S	0.64	S	0.064	S	0.064	S	1
Assam	Farmer	G48 (b)	20	S	25	S	20	R	21	I	26	S	25	S	Shigella spp	negative	ebc	imp, vim	1	S	0.125	S	0.5	S	1	S	0.047	S	0.064	S	1
Assam	Farmer	G49 (a)	16	I	20	S	21	R	15	R	24	S	23	S	NA	negative	negative	negative	Not Done	Not Done	Not Done	Not Done	Not Done	Not Done	Not Done	Not Done	Not Done	Not Done	Not Done	Not Done	0
Assam	Farmer	G49 (b)	20	S	25	S	16	R	19	I	30	S	22	I	NA	negative	negative	negative	Not Done	Not Done	Not Done	Not Done	Not Done	Not Done	Not Done	Not Done	Not Done	Not Done	Not Done	Not Done	0
Assam	Farmer	G50 (a)	20	S	20	S	19	R	20	I	30	S	25	S	NA	negative	negative	negative	Not Done	Not Done	Not Done	Not Done	Not Done	Not Done	Not Done	Not Done	Not Done	Not Done	Not Done	Not Done	0
Assam	Farmer	G50 (b)	20	S	20	S	17	R	20	I	30	S	25	S	NA	negative	negative	negative	Not Done	Not Done	Not Done	Not Done	Not Done	Not Done	Not Done	Not Done	Not Done	Not Done	Not Done	Not Done	0
Assam	Farmer	G51 (a)	20	S	23	S	26	S	20	I	26	S	24	S	Shigella spp	negative	negative	imp, vim	3	S	0.125	S	0.125	S	0.047	S	0.047	S	0.064	S	1
Assam	Farmer	G51 (b)	0	R	17	S	18	R	15	R	25	S	22	I	NA	negative	negative	negative	Not Done	Not Done	Not Done	Not Done	Not Done	Not Done	Not Done	Not Done	Not Done	Not Done	Not Done	Not Done	0
Assam	Farmer	G52 (a)	0	R	20	S	21	R	20	I	23	S	21	I	NA	negative	negative	negative	Not Done	Not Done	Not Done	Not Done	Not Done	Not Done	Not Done	Not Done	Not Done	Not Done	Not Done	Not Done	0
Assam	Farmer	G52 (b)	0	R	16	S	20	R	20	I	25	S	21	I	NA	negative	negative	negative	Not Done	Not Done	Not Done	Not Done	Not Done	Not Done	Not Done	Not Done	Not Done	Not Done	Not Done	Not Done	0
Assam	Farmer	G53 (a)	18	S	20	S	25	I	20	I	20	I	22	I	Shigella spp	negative	negative	imp	6	S	0.25	S	0.25	S	6	I	0.094	S	0.064	S	1
Assam	Farmer	G53 (b)	0	R	0	R	16	S	14	R	20	I	21	I	NA	negative	negative	negative	Not Done	Not Done	Not Done	Not Done	Not Done	Not Done	Not Done	Not Done	Not Done	Not Done	Not Done	Not Done	0
Assam	Farmer	No Growth	NA	NA	NA	NA	NA	NA	NA	NA	NA	NA	NA	NA	NA	NA	NA	NA	NA	NA	NA	NA	NA	NA	NA	NA	NA	NA	NA	NA	0
Assam	Farmer	No Growth	NA	NA	NA	NA	NA	NA	NA	NA	NA	NA	NA	NA	NA	NA	NA	NA	NA	NA	NA	NA	NA	NA	NA	NA	NA	NA	NA	NA	0
Assam	Farmer	G56 (a)	20	S	21	S	22	R	20	I	27	S	24	S	NA	negative	negative	negative	Not Done	Not Done	Not Done	Not Done	Not Done	Not Done	Not Done	Not Done	Not Done	Not Done	Not Done	Not Done	0
Assam	Farmer	G56 (b)	0	R	16	S	22	R	18	I	25	S	24	S	NA	negative	negative	negative	Not Done	Not Done	Not Done	Not Done	Not Done	Not Done	Not Done	Not Done	Not Done	Not Done	Not Done	Not Done	0
Assam	Farmer	G57	19	S	21	S	25	I	20	I	24	S	24	S	NA	negative	negative	negative	Not Done	Not Done	Not Done	Not Done	Not Done	Not Done	Not Done	Not Done	Not Done	Not Done	Not Done	Not Done	0
Assam	Farmer	G58 (a)	0	R	12	S	20	R	18	I	26	S	28	S	NA	negative	negative	negative	Not Done	Not Done	Not Done	Not Done	Not Done	Not Done	Not Done	Not Done	Not Done	Not Done	Not Done	Not Done	0
Assam	Farmer	G58 (b)	20	S	22	S	22	R	21	I	30	S	30	S	NA	negative	negative	negative	Not Done	Not Done	Not Done	Not Done	Not Done	Not Done	Not Done	Not Done	Not Done	Not Done	Not Done	Not Done	0
Assam	Farmer	G59 (a)	15	I	21	S	24	I	20	I	23	S	21	I	NA	negative	negative	negative	Not Done	Not Done	Not Done	Not Done	Not Done	Not Done	Not Done	Not Done	Not Done	Not Done	Not Done	Not Done	0
Assam	Farmer	G59 (b)	0	R	15	I	19	R	18	I	21	I	25	S	NA	negative	negative	negative	Not Done	Not Done	Not Done	Not Done	Not Done	Not Done	Not Done	Not Done	Not Done	Not Done	Not Done	Not Done	0
Assam	Farmer	G60 (a)	0	R	11	I	20	R	17	R	25	S	26	S	NA	negative	negative	negative	Not Done	Not Done	Not Done	Not Done	Not Done	Not Done	Not Done	Not Done	Not Done	Not Done	Not Done	Not Done	0
Assam	Farmer	G60 (b)	0	R	11	R	16	R	16	R	16	R	23	S	NA	negative	negative	negative	Not Done	Not Done	Not Done	Not Done	Not Done	Not Done	Not Done	Not Done	Not Done	Not Done	Not Done	Not Done	0
Assam	Farmer	G61 (a)	0	R	12	R	20	R	18	I	26	S	30	S	NA	negative	negative	negative	Not Done	Not Done	Not Done	Not Done	Not Done	Not Done	Not Done	Not Done	Not Done	Not Done	Not Done	Not Done	0
Assam	Farmer	G61 (b)	0	R	0	R	15	R	16	R	25	S	21	I	NA	negative	negative	negative	Not Done	Not Done	Not Done	Not Done	Not Done	Not Done	Not Done	Not Done	Not Done	Not Done	Not Done	Not Done	0
Assam	Farmer	G62 (a)	0	R	20	S	24	I	21	I	27	S	26	S	NA	negative	negative	negative	Not Done	Not Done	Not Done	Not Done	Not Done	Not Done	Not Done	Not Done	Not Done	Not Done	Not Done	Not Done	0
Assam	Farmer	G62 (b)	0	R	0	R	16	R	14	R	25	S	25	S	NA	negative	negative	negative	Not Done	Not Done	Not Done	Not Done	Not Done	Not Done	Not Done	Not Done	Not Done	Not Done	Not Done	Not Done	0
Assam	Farmer	G63	20	S	24	S	20	R	20	I	25	S	20	I	NA	negative	negative	negative	Not Done	Not Done	Not Done	Not Done	Not Done	Not Done	Not Done	Not Done	Not Done	Not Done	Not Done	Not Done	0
Assam	Farmer	G64 (b)	0	R	24	S	20	R	18	I	24	S	27	S	NA	negative	negative	negative	Not Done	Not Done	Not Done	Not Done	Not Done	Not Done	Not Done	Not Done	Not Done	Not Done	Not Done	Not Done	0
Assam	Farmer	G65 (a)	20	S	26	S	30	S	25	S	31	S	30	S	NA	negative	negative	negative	Not Done	Not Done	Not Done	Not Done	Not Done	Not Done	Not Done	Not Done	Not Done	Not Done	Not Done	Not Done	0
Assam	Farmer	B71	15	I	21	S	23	I	20	I	26	S	27	S	NA	negative	negative	negative	Not Done	Not Done	Not Done	Not Done	Not Done	Not Done	Not Done	Not Done	Not Done	Not Done	Not Done	Not Done	0
Assam	Farmer	B72	10	R	10	R	30	S	23	S	30	S	28	S	Shigella spp	negative	dha	negative	4	S	6	S	0.38	S	1	S	0.064	S	0.064	S	1
Assam	Farmer	B73	17	I	20	S	21	R	17	R	30	S	22	S	NA	negative	negative	negative	Not Done	Not Done	Not Done	Not Done	Not Done	Not Done	Not Done	Not Done	Not Done	Not Done	Not Done	Not Done	0
Assam	Farmer	B74	14	R	20	S	20	R	17	R	30	S	24	S	NA	negative	negative	negative	Not Done	Not Done	Not Done	Not Done	Not Done	Not Done	Not Done	Not Done	Not Done	Not Done	Not Done	Not Done	0
Assam	Farmer	B75	20	S	25	S	23	I	24	S	30	S	20	S	NA	negative	negative	negative	Not Done	Not Done	Not Done	Not Done	Not Done	Not Done	Not Done	Not Done	Not Done	Not Done	Not Done	Not Done	0
Assam	Farmer	No growth	NA	NA	NA	NA	NA	NA	NA	NA	NA	NA	NA	NA	NA	NA	NA	NA	NA	NA	NA	NA	NA	NA	NA	NA	NA	NA	NA	NA	0
Assam	Farmer	B77	20	S	25	S	24	I	22	S	28	S	24	S	NA	negative	negative	negative	Not Done	Not Done	Not Done	Not Done	Not Done	Not Done	Not Done	Not Done	Not Done	Not Done	Not Done	Not Done	0
Assam	Farmer	B78	10	R	16	S	20	R	18	I	32	S	30	S	NA	negative	negative	negative	Not Done	Not Done	Not Done	Not Done	Not Done	Not Done	Not Done	Not Done	Not Done	Not Done	Not Done	Not Done	0
Assam	Farmer	B79	16	I	24	S	20	R	21	S	28	S	28	S	NA	negative	negative	negative	Not Done	Not Done	Not Done	Not Done	Not Done	Not Done	Not Done	Not Done	Not Done	Not Done	Not Done	Not Done	0
Assam	Farmer	B80	18	S	23	S	24	I	20	I	24	S	23	S	NA	negative	negative	negative	Not Done	Not Done	Not Done	Not Done	Not Done	Not Done	Not Done	Not Done	Not Done	Not Done	Not Done	Not Done	0
Assam	Farmer	K77	14	R	24	S	28	S	20	I	37	S	35	S	NA	negative	negative	negative	Not Done	Not Done	Not Done	Not Done	Not Done	Not Done	Not Done	Not Done	Not Done	Not Done	Not Done	Not Done	0
Assam	Farmer	K78	11	R	17	S	25	I	18	I	34	S	23	S	NA	negative	negative	negative	Not Done	Not Done	Not Done	Not Done	Not Done	Not Done	Not Done	Not Done	Not Done	Not Done	Not Done	Not Done	0
Assam	Farmer	K79	10	R	16	S	22	I	16	R	34	S	28	S	NA	negative	negative	negative	Not Done	Not Done	Not Done	Not Done	Not Done	Not Done	Not Done	Not Done	Not Done	Not Done	Not Done	Not Done	0
Assam	Farmer	K80	0	S	10	R	16	R	20	I	28	S	24	S	NA	negative	negative	negative	Not Done	Not Done	Not Done	Not Done	Not Done	Not Done	Not Done	Not Done	Not Done	Not Done	Not Done	Not Done	0
Assam	Farmer	K81	0	S	10	R	24	I	21	S	28	S	26	S	NA	negative	negative	negative	Not Done	Not Done	Not Done	Not Done	Not Done	Not Done	Not Done	Not Done	Not Done	Not Done	Not Done	Not Done	0
Haryana	Vendor	1A	0	R	16	S	23	S	20	I	0	R	19	R	NA	Negative	Negative	Negative	Not Done	Not Done	Not Done	Not Done	Not Done	Not Done	Not Done	Not Done	Not Done	Not Done	Not Done	Not Done	0
Haryana	Vendor	2A	27	S	25	S	30	S	21	S	14	R	29	S	NA	Negative	Negative	Negative	Not Done	Not Done	Not Done	Not Done	Not Done	Not Done	Not Done	Not Done	Not Done	Not Done	Not Done	Not Done	0
Haryana	Vendor	6A	0	R	0	R	13	R	21	S	33	S	28	S	NA	Negative	Negative	Negative	Not Done	Not Done	Not Done	Not Done	Not Done	Not Done	Not Done	Not Done	Not Done	Not Done	Not Done	Not Done	0
Haryana	Vendor	7A	0	R	0	R	20	S	20	I	27	S	25	S	NA	Negative	Negative	Negative	Not Done	Not Done	Not Done	Not Done	Not Done	Not Done	Not Done	Not Done	Not Done	Not Done	Not Done	Not Done	0
Haryana	Vendor	8A	0	R	14	I	28	S	20	I	29	S	21	I	NA	Negative	Negative	Negative	Not Done	Not Done	Not Done	Not Done	Not Done	Not Done	Not Done	Not Done	Not Done	Not Done	Not Done	Not Done	0
Haryana	Vendor	9A	15	I	14	I	20	S	12	R	27	S	24	S	Klebsiella sp.	Negative	AmpC (fox)	Negative	>256	R	>256	R	>256	R	0	R	0.25	S	0.064	S	1
Haryana	Vendor	10A	0	R	0	R	20	S	15	R	33	S	30	S	NA	Negative	Negative	Negative	Not Done	Not Done	Not Done	Not Done	Not Done	Not Done	Not Done	Not Done	Not Done	Not Done	Not Done	Not Done	0
Haryana	Vendor	11A	0	R	13	I	0	R	0	R	30	S	20	I	NA	Negative	Negative	Negative	Not Done	Not Done	Not Done	Not Done	Not Done	Not Done	Not Done	Not Done	Not Done	Not Done	Not Done	Not Done	0
Haryana	Vendor	12A	0	R	0	R	20	S	18	I	32	S	30	S	Other GNB	Negative	AmpC (cmy)	Negative	>256	R	>256	R	>256	R	8	R	0.75	i	8	R	1
Haryana	Vendor	13A	0	R	12	R	21	S	15	R	28	S	26	S	Other GNB	Negative	AmpC (cmy)	Negative	>256	R	>256	R	96	R	4	R	0.5	S	6	R	1
Haryana	Vendor	14 A	12	R	0	R	20	S	0	R	30	S	20	I	NA	Negative	Negative	Negative	Not Done	Not Done	Not Done	Not Done	Not Done	Not Done	Not Done	Not Done	Not Done	Not Done	Not Done	Not Done	0
Haryana	Vendor	15 A	0	R	11	R	20	S	15	R	24	S	25	S	NA	Negative	Negative	Negative	Not Done	Not Done	Not Done	Not Done	Not Done	Not Done	Not Done	Not Done	Not Done	Not Done	Not Done	Not Done	0
Haryana	Vendor	16 A	13	R	11	R	16	R	13	R	30	S	26	S	Other GNB	Negative	AmpC (cmy)	Negative	>256	R	>256	R	48	R	6	R	0.19	S	0.094	S	1
Haryana	Vendor	19 A	18	S	15	I	20	S	20	I	30	S	24	S	NA	Negative	Negative	Negative	Not Done	Not Done	Not Done	Not Done	Not Done	Not Done	Not Done	Not Done	Not Done	Not Done	Not Done	Not Done	0
Haryana	Vendor	20 A	16	I	18	S	11	R	20	I	10	R	24	S	NA	Negative	Negative	Negative	Not Done	Not Done	Not Done	Not Done	Not Done	Not Done	Not Done	Not Done	Not Done	Not Done	Not Done	Not Done	0
Haryana	Vendor	22 A	0	R	12	R	19	I	20	I	25	S	30	S	NA	Negative	Negative	Negative	Not Done	Not Done	Not Done	Not Done	Not Done	Not Done	Not Done	Not Done	Not Done	Not Done	Not Done	Not Done	0
Haryana	Vendor	23 A	24	S	16	S	20	S	18	I	32	S	28	S	NA	Negative	Negative	Negative	Not Done	Not Done	Not Done	Not Done	Not Done	Not Done	Not Done	Not Done	Not Done	Not Done	Not Done	Not Done	0
Haryana	Vendor	24 A	11	R	0	R	19	I	13	R	30	S	26	S	NA	Negative	Negative	Negative	Not Done	Not Done	Not Done	Not Done	Not Done	Not Done	Not Done	Not Done	Not Done	Not Done	Not Done	Not Done	0
Haryana	Vendor	25 A	0	R	14	I	20	S	15	R	18	R	30	S	Other GNB	Negative	AmpC (fox + mox)	Negative	>256	R	>256	R	16	R	8	R	>32	R	3	I	1
Haryana	Vendor	26 A	30	S	29	S	30	S	27	S	37	S	35	S	NA	Negative	Negative	Negative	Not Done	Not Done	Not Done	Not Done	Not Done	Not Done	Not Done	Not Done	Not Done	Not Done	Not Done	Not Done	0
Haryana	Vendor	27 A	0	R	0	R	20	S	20	I	30	S	26	S	Other GNB	Negative	AmpC (cmy)	Negative	>256	R	>256	R	>256	R	12	R	0.75	S	12	R	1
Haryana	Vendor	28 A	11	R	12	R	18	I	15	R	24	S	21	I	NA	Negative	Negative	Negative	Not Done	Not Done	Not Done	Not Done	Not Done	Not Done	Not Done	Not Done	Not Done	Not Done	Not Done	Not Done	0
Haryana	Vendor	29 A	20	S	25	S	25	S	21	S	25	S	33	S	NA	Negative	Negative	Negative	Not Done	Not Done	Not Done	Not Done	Not Done	Not Done	Not Done	Not Done	Not Done	Not Done	Not Done	Not Done	0
Haryana	Vendor	30 A	20	S	25	S	25	S	23	S	30	S	24	S	NA	Negative	Negative	Negative	Not Done	Not Done	Not Done	Not Done	Not Done	Not Done	Not Done	Not Done	Not Done	Not Done	Not Done	Not Done	0
Haryana	Vendor	31 A	0	R	0	R	17	I	17	R	24	S	26	S	NA	Negative	Negative	Negative	Not Done	Not Done	Not Done	Not Done	Not Done	Not Done	Not Done	Not Done	Not Done	Not Done	Not Done	Not Done	0
Haryana	Vendor	32 A	0	R	8	R	20	S	15	R	28	S	29	S	Other GNB	Negative	AmpC (cmy)	Negative	>256	R	>256	R	96	R	1.5	S	0.25	S	4	R	1
Haryana	Vendor	33 A	0	R	0	R	19	I	14	R	28	S	24	S	NA	Negative	Negative	Negative	Not Done	Not Done	Not Done	Not Done	Not Done	Not Done	Not Done	Not Done	Not Done	Not Done	Not Done	Not Done	0
Haryana	Vendor	34 A	0	R	0	R	20	S	15	R	27	S	20	I	Klebsiella sp.	Negative	AmpC (cmy)	Negative	>256	R	>256	R	96	R	3	R	0.5	S	8	R	1
Haryana	Vendor	35 A	0	R	0	R	18	I	19	R	34	S	28	S	Other GNB	Negative	AmpC (cmy)	Negative	>256	R	>256	R	128	R	4	R	0.5	S	26	R	1
Haryana	Vendor	36 A	0	R	0	R	20	S	19	I	30	S	30	S	Other GNB	Negative	AmpC (cmy)	Negative	>256	R	>256	R	128	R	4	R	0.5	S	6	R	1
Haryana	Vendor	37A	0	R	0	R	0	R	0	R	0	R	0	R	NA	Negative	Negative	Negative	Not Done	Not Done	Not Done	Not Done	Not Done	Not Done	Not Done	Not Done	Not Done	Not Done	Not Done	Not Done	0
Haryana	Vendor	38 A	20	S	20	S	21	S	20	I	23	S	30	S	NA	Negative	Negative	Negative	Not Done	Not Done	Not Done	Not Done	Not Done	Not Done	Not Done	Not Done	Not Done	Not Done	Not Done	Not Done	0
Haryana	Vendor	39 A	0	R	0	R	20	S	14	R	33	S	26	S	NA	Negative	Negative	Negative	Not Done	Not Done	Not Done	Not Done	Not Done	Not Done	Not Done	Not Done	Not Done	Not Done	Not Done	Not Done	0
Haryana	Vendor	40 A	20	S	20	S	25	S	20	I	30	S	30	S	NA	Negative	Negative	Negative	Not Done	Not Done	Not Done	Not Done	Not Done	Not Done	Not Done	Not Done	Not Done	Not Done	Not Done	Not Done	0
Haryana	Vendor	41 A	0	R	20	S	23	S	19	I	10	R	25	S	NA	Negative	Negative	Negative	Not Done	Not Done	Not Done	Not Done	Not Done	Not Done	Not Done	Not Done	Not Done	Not Done	Not Done	Not Done	0
Haryana	Vendor	Kn1	13	R	20	S	25	S	23	S	20	I	24	S	NA	Negative	Negative	Negative	Not Done	Not Done	Not Done	Not Done	Not Done	Not Done	Not Done	Not Done	Not Done	Not Done	Not Done	Not Done	0
Haryana	Vendor	Kn3	0	R	22	S	23	S	20	I	20	I	25	S	NA	Negative	Negative	Negative	Not Done	Not Done	Not Done	Not Done	Not Done	Not Done	Not Done	Not Done	Not Done	Not Done	Not Done	Not Done	0
Haryana	Vendor	Kn5	18	S	27	S	26	S	22	S	25	S	27	S	NA	Negative	Negative	Negative	Not Done	Not Done	Not Done	Not Done	Not Done	Not Done	Not Done	Not Done	Not Done	Not Done	Not Done	Not Done	0
Haryana	Vendor	Kn7	0	R	22	S	27	S	24	S	25	S	23	S	NA	Negative	Negative	Negative	Not Done	Not Done	Not Done	Not Done	Not Done	Not Done	Not Done	Not Done	Not Done	Not Done	Not Done	Not Done	0
Haryana	Vendor	Kn9	0	R	20	S	27	S	22	S	25	S	26	S	NA	Negative	Negative	Negative	Not Done	Not Done	Not Done	Not Done	Not Done	Not Done	Not Done	Not Done	Not Done	Not Done	Not Done	Not Done	0
Haryana	Vendor	Kn11	0	R	20	S	23	S	17	R	24	S	21	I	NA	Negative	Negative	Negative	Not Done	Not Done	Not Done	Not Done	Not Done	Not Done	Not Done	Not Done	Not Done	Not Done	Not Done	Not Done	0
Haryana	Vendor	Kn13	0	R	14	I	11	R	14	R	17	R	22	I	NA	Negative	Negative	Negative	Not Done	Not Done	Not Done	Not Done	Not Done	Not Done	Not Done	Not Done	Not Done	Not Done	Not Done	Not Done	0
Haryana	Vendor	Kn15	0	R	15	I	21	S	18	I	19	R	25	S	NA	Negative	Negative	Negative	Not Done	Not Done	Not Done	Not Done	Not Done	Not Done	Not Done	Not Done	Not Done	Not Done	Not Done	Not Done	0
Haryana	Vendor	Kn17	18	S	23	S	22	S	23	S	30	S	30	S	NA	Negative	Negative	Negative	Not Done	Not Done	Not Done	Not Done	Not Done	Not Done	Not Done	Not Done	Not Done	Not Done	Not Done	Not Done	0
Haryana	Vendor	Kn19	0	R	12	R	16	R	23	S	15	R	20	I	NA	Negative	Negative	Negative	Not Done	Not Done	Not Done	Not Done	Not Done	Not Done	Not Done	Not Done	Not Done	Not Done	Not Done	Not Done	0
Haryana	Vendor	Kn21	12	R	18	S	17	R	20	I	22	I	25	S	NA	Negative	Negative	Negative	Not Done	Not Done	Not Done	Not Done	Not Done	Not Done	Not Done	Not Done	Not Done	Not Done	Not Done	Not Done	0
Haryana	Vendor	Kn23	0	R	24	S	22	S	19	I	21	I	23	S	Other GNB	Negative	AmpC (ebc)	Negative	0	R	0.19	S	0.25	S	0.25	S	0.38	S	0.064	S	1
Haryana	Vendor	Kn25	0	R	17	S	24	S	23	S	29	S	26	S	NA	Negative	Negative	Negative	Not Done	Not Done	Not Done	Not Done	Not Done	Not Done	Not Done	Not Done	Not Done	Not Done	Not Done	Not Done	0
Haryana	Vendor	Kn28	0	R	18	S	25	I	20	I	22	I	24	S	NA	Negative	Negative	Negative	Not Done	Not Done	Not Done	Not Done	Not Done	Not Done	Not Done	Not Done	Not Done	Not Done	Not Done	Not Done	0
Haryana	Vendor	Kn30	0	R	12	R	20	R	17	R	12	R	22	I	NA	Negative	Negative	Negative	Not Done	Not Done	Not Done	Not Done	Not Done	Not Done	Not Done	Not Done	Not Done	Not Done	Not Done	Not Done	0
Haryana	Vendor	Kn32	0	R	25	S	20	R	21	S	16	R	25	S	NA	Negative	Negative	Negative	Not Done	Not Done	Not Done	Not Done	Not Done	Not Done	Not Done	Not Done	Not Done	Not Done	Not Done	Not Done	0
Haryana	Vendor	Kn34	17	I	24	S	25	S	24	S	24	S	29	S	NA	Negative	Negative	Negative	Not Done	Not Done	Not Done	Not Done	Not Done	Not Done	Not Done	Not Done	Not Done	Not Done	Not Done	Not Done	0
Haryana	Vendor	Kn36	0	R	20	S	20	R	19	I	24	S	24	S	NA	Negative	Negative	Negative	Not Done	Not Done	Not Done	Not Done	Not Done	Not Done	Not Done	Not Done	Not Done	Not Done	Not Done	Not Done	0
Haryana	Vendor	Kn38	15	I	12	R	0	R	21	S	21	I	23	S	Other GNB	Negative	AmpC (cmy +fox)	Negative	4	S	0.25	S	96	R	2	R	0.75	S	1.5	S	1
Haryana	Vendor	Kn40	18	S	23	S	21	R	23	S	25	S	33	S	NA	Negative	Negative	Negative	Not Done	Not Done	Not Done	Not Done	Not Done	Not Done	Not Done	Not Done	Not Done	Not Done	Not Done	Not Done	0
Haryana	Vendor	Kn42	18	S	23	S	25	I	20	I	19	R	22	I	NA	Negative	Negative	Negative	Not Done	Not Done	Not Done	Not Done	Not Done	Not Done	Not Done	Not Done	Not Done	Not Done	Not Done	Not Done	0
Haryana	Vendor	Bh1PM	0	R	22	S	25	I	22	S	28	S	33	S	NA	Negative	Negative	Negative	Not Done	Not Done	Not Done	Not Done	Not Done	Not Done	Not Done	Not Done	Not Done	Not Done	Not Done	Not Done	0
Haryana	Vendor	Bh3PM	0	R	9	R	23	I	22	S	18	R	26	S	NA	Negative	Negative	Negative	Not Done	Not Done	Not Done	Not Done	Not Done	Not Done	Not Done	Not Done	Not Done	Not Done	Not Done	Not Done	0
Haryana	Vendor	Bh5PM	17	I	23	S	25	I	21	S	21	I	28	S	NA	Negative	Negative	Negative	Not Done	Not Done	Not Done	Not Done	Not Done	Not Done	Not Done	Not Done	Not Done	Not Done	Not Done	Not Done	0
Haryana	Vendor	Bh7PM	6	R	20	S	17	R	17	R	16	R	28	S	NA	Negative	Negative	Negative	Not Done	Not Done	Not Done	Not Done	Not Done	Not Done	Not Done	Not Done	Not Done	Not Done	Not Done	Not Done	0
Haryana	Vendor	Bh9PM	23	S	23	S	30	S	22	S	9	R	24	S	NA	Negative	Negative	Negative	Not Done	Not Done	Not Done	Not Done	Not Done	Not Done	Not Done	Not Done	Not Done	Not Done	Not Done	Not Done	0
Haryana	Vendor	Bh11PM	31	S	34	S	36	S	32	S	23	S	34	S	NA	Negative	Negative	Negative	Not Done	Not Done	Not Done	Not Done	Not Done	Not Done	Not Done	Not Done	Not Done	Not Done	Not Done	Not Done	0
Haryana	Vendor	Bh13PM	5	R	10	R	19	R	19	I	26	S	28	S	NA	Negative	Negative	Negative	Not Done	Not Done	Not Done	Not Done	Not Done	Not Done	Not Done	Not Done	Not Done	Not Done	Not Done	Not Done	0
Haryana	Vendor	Bh15PM	18	S	24	S	26	S	22	S	24	S	25	S	NA	Negative	Negative	Negative	Not Done	Not Done	Not Done	Not Done	Not Done	Not Done	Not Done	Not Done	Not Done	Not Done	Not Done	Not Done	0
Haryana	Vendor	Bh17PM	11	R	12	R	24	I	19	I	19	R	19	R	NA	Negative	Negative	Negative	Not Done	Not Done	Not Done	Not Done	Not Done	Not Done	Not Done	Not Done	Not Done	Not Done	Not Done	Not Done	0
Haryana	Vendor	Bh19PM	20	S	23	S	25	I	23	S	20	I	25	S	NA	Negative	Negative	Negative	Not Done	Not Done	Not Done	Not Done	Not Done	Not Done	Not Done	Not Done	Not Done	Not Done	Not Done	Not Done	0
Haryana	Vendor	Bh21PM	16	I	18	S	0	R	11	R	20	I	20	I	NA	Negative	Negative	Negative	Not Done	Not Done	Not Done	Not Done	Not Done	Not Done	Not Done	Not Done	Not Done	Not Done	Not Done	Not Done	0
Haryana	Vendor	Bh23PM	20	S	23	S	24	I	22	S	22	I	28	S	NA	Negative	Negative	Negative	Not Done	Not Done	Not Done	Not Done	Not Done	Not Done	Not Done	Not Done	Not Done	Not Done	Not Done	Not Done	0
Haryana	Vendor	Bh25PM	19	S	25	S	22	R	22	S	25	S	32	S	NA	Negative	Negative	Negative	Not Done	Not Done	Not Done	Not Done	Not Done	Not Done	Not Done	Not Done	Not Done	Not Done	Not Done	Not Done	0
Haryana	Vendor	Bh27PM	20	S	19	S	21	R	20	I	22	I	22	I	NA	Negative	Negative	Negative	Not Done	Not Done	Not Done	Not Done	Not Done	Not Done	Not Done	Not Done	Not Done	Not Done	Not Done	Not Done	0
Haryana	Vendor	Bh29PM	27	S	17	S	32	S	19	I	0	R	26	S	NA	Negative	Negative	Negative	Not Done	Not Done	Not Done	Not Done	Not Done	Not Done	Not Done	Not Done	Not Done	Not Done	Not Done	Not Done	0
Haryana	Vendor	Bh31PM	0	R	9	R	16	R	15	R	28	S	26	S	NA	Negative	Negative	Negative	Not Done	Not Done	Not Done	Not Done	Not Done	Not Done	Not Done	Not Done	Not Done	Not Done	Not Done	Not Done	0
Haryana	Vendor	Bh33PM	21	S	26	S	27	S	22	S	22	I	26	S	NA	Negative	Negative	Negative	Not Done	Not Done	Not Done	Not Done	Not Done	Not Done	Not Done	Not Done	Not Done	Not Done	Not Done	Not Done	0
Haryana	Vendor	Kt2RM	20	S	25	S	27	S	27	S	35	S	27	S	NA	Negative	Negative	Negative	Not Done	Not Done	Not Done	Not Done	Not Done	Not Done	Not Done	Not Done	Not Done	Not Done	Not Done	Not Done	0
Haryana	Vendor	Kt4KM	18	S	23	S	24	I	23	S	28	S	20	I	NA	Negative	Negative	Negative	Not Done	Not Done	Not Done	Not Done	Not Done	Not Done	Not Done	Not Done	Not Done	Not Done	Not Done	Not Done	0
Haryana	Vendor	Kt6RM	0	R	25	S	28	S	25	S	32	S	27	S	NA	Negative	Negative	Negative	Not Done	Not Done	Not Done	Not Done	Not Done	Not Done	Not Done	Not Done	Not Done	Not Done	Not Done	Not Done	0
Haryana	Vendor	Kt8PM	0	R	26	S	25	I	23	S	31	S	20	I	NA	Negative	Negative	Negative	Not Done	Not Done	Not Done	Not Done	Not Done	Not Done	Not Done	Not Done	Not Done	Not Done	Not Done	Not Done	0
Haryana	Vendor	Kt10PM	0	R	24	S	25	I	22	S	31	S	30	S	NA	Negative	Negative	Negative	Not Done	Not Done	Not Done	Not Done	Not Done	Not Done	Not Done	Not Done	Not Done	Not Done	Not Done	Not Done	0
Haryana	Vendor	Kt12PM	0	R	23	S	21	R	20	I	27	S	28	S	NA	Negative	Negative	Negative	Not Done	Not Done	Not Done	Not Done	Not Done	Not Done	Not Done	Not Done	Not Done	Not Done	Not Done	Not Done	0
Haryana	Vendor	Kt14PM	0	R	21	S	27	S	20	S	24	S	32	S	NA	Negative	Negative	Negative	Not Done	Not Done	Not Done	Not Done	Not Done	Not Done	Not Done	Not Done	Not Done	Not Done	Not Done	Not Done	0
Haryana	Vendor	Kt16PM	19	S	27	S	25	I	23	S	30	S	28	S	NA	Negative	Negative	Negative	Not Done	Not Done	Not Done	Not Done	Not Done	Not Done	Not Done	Not Done	Not Done	Not Done	Not Done	Not Done	0
Haryana	Vendor	Kt18RM	20	S	26	S	30	S	25	S	29	S	32	S	NA	Negative	Negative	Negative	Not Done	Not Done	Not Done	Not Done	Not Done	Not Done	Not Done	Not Done	Not Done	Not Done	Not Done	Not Done	0
Haryana	Vendor	Kt20RM	20	S	14	I	24	I	24	S	33	S	25	S	NA	Negative	Negative	Negative	Not Done	Not Done	Not Done	Not Done	Not Done	Not Done	Not Done	Not Done	Not Done	Not Done	Not Done	Not Done	0
Haryana	Vendor	Kt22RM	0	R	20	S	21	R	19	I	30	S	28	S	NA	Negative	Negative	Negative	Not Done	Not Done	Not Done	Not Done	Not Done	Not Done	Not Done	Not Done	Not Done	Not Done	Not Done	Not Done	0
Haryana	Vendor	Kt24RM	20	S	24	S	24	I	23	S	32	S	31	S	NA	Negative	Negative	Negative	Not Done	Not Done	Not Done	Not Done	Not Done	Not Done	Not Done	Not Done	Not Done	Not Done	Not Done	Not Done	0
Haryana	Vendor	Kt26RM	20	S	24	S	23	I	23	S	27	S	23	S	NA	Negative	Negative	Negative	Not Done	Not Done	Not Done	Not Done	Not Done	Not Done	Not Done	Not Done	Not Done	Not Done	Not Done	Not Done	0
Haryana	Vendor	Kt28RM	0	R	28	S	24	I	22	S	28	S	31	S	NA	Negative	Negative	Negative	Not Done	Not Done	Not Done	Not Done	Not Done	Not Done	Not Done	Not Done	Not Done	Not Done	Not Done	Not Done	0
Haryana	Vendor	Kt30RM	23	S	25	S	28	S	25	S	37	S	33	S	NA	Negative	Negative	Negative	Not Done	Not Done	Not Done	Not Done	Not Done	Not Done	Not Done	Not Done	Not Done	Not Done	Not Done	Not Done	0
Haryana	Vendor	Kt32RM	20	S	24	S	26	S	23	S	38	S	32	S	NA	Negative	Negative	Negative	Not Done	Not Done	Not Done	Not Done	Not Done	Not Done	Not Done	Not Done	Not Done	Not Done	Not Done	Not Done	0
Haryana	Vendor	Kt36RM	21	S	26	S	25	I	25	S	30	S	31	S	NA	Negative	Negative	Negative	Not Done	Not Done	Not Done	Not Done	Not Done	Not Done	Not Done	Not Done	Not Done	Not Done	Not Done	Not Done	0
Haryana	Vendor	Kt38RM	20	S	28	S	28	S	22	S	31	S	26	S	NA	Negative	Negative	Negative	Not Done	Not Done	Not Done	Not Done	Not Done	Not Done	Not Done	Not Done	Not Done	Not Done	Not Done	Not Done	0
Haryana	Vendor	Kt40RM	20	S	27	S	26	S	25	S	29	S	28	S	NA	Negative	Negative	Negative	Not Done	Not Done	Not Done	Not Done	Not Done	Not Done	Not Done	Not Done	Not Done	Not Done	Not Done	Not Done	0
Haryana	Vendor	Bh35RM	0	R	17	S	9	R	22	S	31	S	15	R	NA	Negative	Negative	Negative	Not Done	Not Done	Not Done	Not Done	Not Done	Not Done	Not Done	Not Done	Not Done	Not Done	Not Done	Not Done	0
Haryana	Vendor	Bh37RM	18	S	20	S	22	R	20	I	24	S	23	S	NA	Negative	Negative	Negative	Not Done	Not Done	Not Done	Not Done	Not Done	Not Done	Not Done	Not Done	Not Done	Not Done	Not Done	Not Done	0
Haryana	Vendor	Bh39PM	0	R	24	S	18	R	24	S	28	S	25	S	NA	Negative	Negative	Negative	Not Done	Not Done	Not Done	Not Done	Not Done	Not Done	Not Done	Not Done	Not Done	Not Done	Not Done	Not Done	0
Assam	Vendor	KJ1M1w	11	R	10	R	16	R	11	R	21	I	21	I	Other GNB	ctxm1	Negative	Negative	64	R	0	R	4	R	6	R	0.5	S	2	I	1
Assam	Vendor	KJ2M1w	19	S	20	S	8	R	12	R	19	R	20	I	Other GNB	Negative	Negative	Negative	Not Done	Not Done	Not Done	Not Done	Not Done	Not Done	Not Done	Not Done	Not Done	Not Done	Not Done	Not Done	0
Assam	Vendor	KJ3M1w	17	I	22	S	23	I	17	R	16	R	24	S	NA	Negative	Negative	Negative	Not Done	Not Done	Not Done	Not Done	Not Done	Not Done	Not Done	Not Done	Not Done	Not Done	Not Done	Not Done	0
Assam	Vendor	KJ4M1w	13	R	22	S	20	R	17	R	16	R	24	S	NA	Negative	Negative	Negative	Not Done	Not Done	Not Done	Not Done	Not Done	Not Done	Not Done	Not Done	Not Done	Not Done	Not Done	Not Done	0
Assam	Vendor	KJ5M1w	0	R	15	I	23	I	17	R	14	R	21	I	NA	Negative	Negative	Negative	Not Done	Not Done	Not Done	Not Done	Not Done	Not Done	Not Done	Not Done	Not Done	Not Done	Not Done	Not Done	0
Assam	Vendor	KJ6M1w	16	I	20	S	22	R	18	I	18	R	22	I	NA	Negative	Negative	Negative	Not Done	Not Done	Not Done	Not Done	Not Done	Not Done	Not Done	Not Done	Not Done	Not Done	Not Done	Not Done	0
Assam	Vendor	KJ7M1w	17	I	20	S	22	R	18	I	21	I	16	R	NA	Negative	Negative	Negative	Not Done	Not Done	Not Done	Not Done	Not Done	Not Done	Not Done	Not Done	Not Done	Not Done	Not Done	Not Done	0
Assam	Vendor	KJ8M1w	17	I	20	S	24	I	20	I	20	I	25	S	NA	Negative	Negative	Negative	Not Done	Not Done	Not Done	Not Done	Not Done	Not Done	Not Done	Not Done	Not Done	Not Done	Not Done	Not Done	0
Assam	Vendor	KJ9M1w	16	I	22	S	24	I	19	I	20	I	20	I	NA	Negative	Negative	Negative	Not Done	Not Done	Not Done	Not Done	Not Done	Not Done	Not Done	Not Done	Not Done	Not Done	Not Done	Not Done	0
Assam	Vendor	KJ10M1w	11	R	20	S	23	I	15	R	22	I	21	I	NA	Negative	Negative	Negative	Not Done	Not Done	Not Done	Not Done	Not Done	Not Done	Not Done	Not Done	Not Done	Not Done	Not Done	Not Done	0
Assam	Vendor	KJ11M1w	14	R	21	S	20	R	15	R	14	R	20	I	NA	Negative	Negative	Negative	Not Done	Not Done	Not Done	Not Done	Not Done	Not Done	Not Done	Not Done	Not Done	Not Done	Not Done	Not Done	0
Assam	Vendor	KJ12M1w	17	I	21	S	23	I	18	I	19	R	22	I	NA	Negative	Negative	Negative	Not Done	Not Done	Not Done	Not Done	Not Done	Not Done	Not Done	Not Done	Not Done	Not Done	Not Done	Not Done	0
Assam	Vendor	KJ13M1w	0	R	21	S	20	R	17	R	19	R	24	S	NA	Negative	Negative	Negative	Not Done	Not Done	Not Done	Not Done	Not Done	Not Done	Not Done	Not Done	Not Done	Not Done	Not Done	Not Done	0
Assam	Vendor	G21M1	19	S	25	S	27	S	22	S	28	S	30	S	NA	Negative	Negative	Negative	Not Done	Not Done	Not Done	Not Done	Not Done	Not Done	Not Done	Not Done	Not Done	Not Done	Not Done	Not Done	0
Assam	Vendor	G22M1	21	S	23	S	26	S	24	S	25	S	25	S	NA	Negative	Negative	Negative	Not Done	Not Done	Not Done	Not Done	Not Done	Not Done	Not Done	Not Done	Not Done	Not Done	Not Done	Not Done	0
Assam	Vendor	G23M1	0	R	12	R	12	R	8	R	22	I	21	I	NA	Negative	Negative	Negative	Not Done	Not Done	Not Done	Not Done	Not Done	Not Done	Not Done	Not Done	Not Done	Not Done	Not Done	Not Done	0
Assam	Vendor	G24M1	18	S	24	S	14	S	22	S	27	S	24	S	NA	Negative	Negative	Negative	Not Done	Not Done	Not Done	Not Done	Not Done	Not Done	Not Done	Not Done	Not Done	Not Done	Not Done	Not Done	0
Assam	Vendor	G25M1	0	R	23	S	26	S	22	S	21	I	27	S	NA	Negative	Negative	Negative	Not Done	Not Done	Not Done	Not Done	Not Done	Not Done	Not Done	Not Done	Not Done	Not Done	Not Done	Not Done	0
Assam	Vendor	G26M1	0	R	25	S	27	S	20	I	24	S	25	S	NA	Negative	Negative	Negative	Not Done	Not Done	Not Done	Not Done	Not Done	Not Done	Not Done	Not Done	Not Done	Not Done	Not Done	Not Done	0
Assam	Vendor	G27M1	17	I	24	S	26	S	23	S	25	S	28	S	NA	Negative	Negative	Negative	Not Done	Not Done	Not Done	Not Done	Not Done	Not Done	Not Done	Not Done	Not Done	Not Done	Not Done	Not Done	0
Assam	Vendor	G28M1	18	S	16	S	27	S	28	S	25	S	28	S	NA	Negative	Negative	Negative	Not Done	Not Done	Not Done	Not Done	Not Done	Not Done	Not Done	Not Done	Not Done	Not Done	Not Done	Not Done	0
Assam	Vendor	G29M1	20	S	25	S	26	S	24	S	25	S	25	S	NA	Negative	Negative	Negative	Not Done	Not Done	Not Done	Not Done	Not Done	Not Done	Not Done	Not Done	Not Done	Not Done	Not Done	Not Done	0
Assam	Vendor	G30M1	17	I	19	S	26	S	24	S	27	S	30	S	NA	Negative	Negative	Negative	Not Done	Not Done	Not Done	Not Done	Not Done	Not Done	Not Done	Not Done	Not Done	Not Done	Not Done	Not Done	0
Assam	Vendor	G31M1	20	S	30	S	29	S	24	S	24	S	27	S	NA	Negative	Negative	Negative	Not Done	Not Done	Not Done	Not Done	Not Done	Not Done	Not Done	Not Done	Not Done	Not Done	Not Done	Not Done	0
Assam	Vendor	G32M1	18	S	26	S	30	S	24	S	25	S	26	S	NA	Negative	Negative	Negative	Not Done	Not Done	Not Done	Not Done	Not Done	Not Done	Not Done	Not Done	Not Done	Not Done	Not Done	Not Done	0
Assam	Vendor	G33M1	19	S	24	S	34	S	20	I	24	S	20	I	NA	Negative	Negative	Negative	Not Done	Not Done	Not Done	Not Done	Not Done	Not Done	Not Done	Not Done	Not Done	Not Done	Not Done	Not Done	0
Assam	Vendor	G34M1	0	R	25	S	25	R	20	I	24	S	24	S	NA	Negative	Negative	Negative	Not Done	Not Done	Not Done	Not Done	Not Done	Not Done	Not Done	Not Done	Not Done	Not Done	Not Done	Not Done	0
Assam	Vendor	G35M1	16	I	24	S	30	S	22	S	20	I	30	S	NA	Negative	Negative	Negative	Not Done	Not Done	Not Done	Not Done	Not Done	Not Done	Not Done	Not Done	Not Done	Not Done	Not Done	Not Done	0
Assam	Vendor	G36M1	19	S	23	S	27	S	23	S	29	S	24	S	NA	Negative	Negative	Negative	Not Done	Not Done	Not Done	Not Done	Not Done	Not Done	Not Done	Not Done	Not Done	Not Done	Not Done	Not Done	0
Assam	Vendor	G37M1	20	S	17	S	30	S	25	S	28	S	30	S	NA	Negative	Negative	Negative	Not Done	Not Done	Not Done	Not Done	Not Done	Not Done	Not Done	Not Done	Not Done	Not Done	Not Done	Not Done	0
Assam	Vendor	G38M1	0	R	11	R	20	S	17	R	26	S	22	I	NA	Negative	Negative	Negative	Not Done	Not Done	Not Done	Not Done	Not Done	Not Done	Not Done	Not Done	Not Done	Not Done	Not Done	Not Done	0
Assam	Vendor	G39M1	11	R	20	S	12	R	18	I	25	S	20	I	NA	Negative	Negative	Negative	Not Done	Not Done	Not Done	Not Done	Not Done	Not Done	Not Done	Not Done	Not Done	Not Done	Not Done	Not Done	0
Assam	Vendor	G40M1	20	S	21	S	22	S	17	R	20	I	25	S	NA	Negative	Negative	Negative	Not Done	Not Done	Not Done	Not Done	Not Done	Not Done	Not Done	Not Done	Not Done	Not Done	Not Done	Not Done	0
Assam	Vendor	K21	0	R	0	R	0	R	0	R	0	R	20	I	NA	Negative	Negative	Negative	Not Done	Not Done	Not Done	Not Done	Not Done	Not Done	Not Done	Not Done	Not Done	Not Done	Not Done	Not Done	0
Assam	Vendor	K22	10	R	14	I	18	R	17	R	13	R	25	S	NA	Negative	Negative	Negative	Not Done	Not Done	Not Done	Not Done	Not Done	Not Done	Not Done	Not Done	Not Done	Not Done	Not Done	Not Done	0
Assam	Vendor	K23	9	R	14	I	14	R	0	R	17	R	20	I	Other GNB	Negative	Negative	vim, gim , sim	0.75	S	0.094	S	0.19	S	0.19	S	1	S	1	S	1
Assam	Vendor	K24	18	S	15	I	29	S	22	S	30	S	28	S	NA	Negative	Negative	Negative	Not Done	Not Done	Not Done	Not Done	Not Done	Not Done	Not Done	Not Done	Not Done	Not Done	Not Done	Not Done	0
Assam	Vendor	K25	12	R	16	S	18	R	16	R	30	S	25	S	NA	Negative	Negative	Negative	Not Done	Not Done	Not Done	Not Done	Not Done	Not Done	Not Done	Not Done	Not Done	Not Done	Not Done	Not Done	0
Assam	Vendor	K26	12	R	19	S	23	I	24	S	26	S	25	S	NA	Negative	Negative	Negative	Not Done	Not Done	Not Done	Not Done	Not Done	Not Done	Not Done	Not Done	Not Done	Not Done	Not Done	Not Done	0
Assam	Vendor	K27	14	R	18	S	25	I	23	S	19	R	23	S	NA	Negative	Negative	Negative	Not Done	Not Done	Not Done	Not Done	Not Done	Not Done	Not Done	Not Done	Not Done	Not Done	Not Done	Not Done	0
Assam	Vendor	K28	15	I	15	I	20	R	16	R	29	S	24	S	NA	Negative	Negative	Negative	Not Done	Not Done	Not Done	Not Done	Not Done	Not Done	Not Done	Not Done	Not Done	Not Done	Not Done	Not Done	0
Assam	Vendor	K29	25	S	25	S	27	S	23	S	11	R	27	S	NA	Negative	Negative	Negative	Not Done	Not Done	Not Done	Not Done	Not Done	Not Done	Not Done	Not Done	Not Done	Not Done	Not Done	Not Done	0
Assam	Vendor	K30	10	R	17	S	25	I	24	S	25	S	28	S	NA	Negative	Negative	Negative	Not Done	Not Done	Not Done	Not Done	Not Done	Not Done	Not Done	Not Done	Not Done	Not Done	Not Done	Not Done	0
Assam	Vendor	B1	12	R	22	S	25	I	24	S	24	S	27	S	NA	Negative	Negative	Negative	Not Done	Not Done	Not Done	Not Done	Not Done	Not Done	Not Done	Not Done	Not Done	Not Done	Not Done	Not Done	0
Assam	Vendor	B2	0	R	19	S	23	I	20	I	29	S	27	S	NA	Negative	Negative	Negative	Not Done	Not Done	Not Done	Not Done	Not Done	Not Done	Not Done	Not Done	Not Done	Not Done	Not Done	Not Done	0
Assam	Vendor	B3	0	R	0	R	9	R	0	R	21	I	20	I	NA	Negative	Negative	Negative	Not Done	Not Done	Not Done	Not Done	Not Done	Not Done	Not Done	Not Done	Not Done	Not Done	Not Done	Not Done	0
Assam	Vendor	B4	0	R	15	I	24	I	20	I	19	R	25	S	NA	Negative	Negative	Negative	Not Done	Not Done	Not Done	Not Done	Not Done	Not Done	Not Done	Not Done	Not Done	Not Done	Not Done	Not Done	0
Assam	Vendor	B5	0	R	10	R	23	I	22	S	17	R	25	S	NA	Negative	Negative	Negative	Not Done	Not Done	Not Done	Not Done	Not Done	Not Done	Not Done	Not Done	Not Done	Not Done	Not Done	Not Done	0
Assam	Vendor	B6	17	I	18	S	27	S	22	S	25	S	22	I	NA	Negative	Negative	Negative	Not Done	Not Done	Not Done	Not Done	Not Done	Not Done	Not Done	Not Done	Not Done	Not Done	Not Done	Not Done	0
Assam	Vendor	B7	0	R	0	R	26	S	24	S	23	S	25	S	NA	Negative	Negative	Negative	Not Done	Not Done	Not Done	Not Done	Not Done	Not Done	Not Done	Not Done	Not Done	Not Done	Not Done	Not Done	0
Assam	Vendor	B8	17	I	19	S	24	I	20	I	20	I	20	I	NA	Negative	Negative	Negative	Not Done	Not Done	Not Done	Not Done	Not Done	Not Done	Not Done	Not Done	Not Done	Not Done	Not Done	Not Done	0
Assam	Vendor	B9	0	R	9	R	20	R	20	I	22	I	23	S	Other GNB	shv	Negative	Negative	0	R	0	R	0.38	S	2	R	0.25	S	0.094	S	1
Assam	Vendor	B10	0	R	15	I	22	R	19	I	18	R	23	S	NA	Negative	Negative	Negative	Not Done	Not Done	Not Done	Not Done	Not Done	Not Done	Not Done	Not Done	Not Done	Not Done	Not Done	Not Done	0
Assam	Vendor	B21M1	14	R	22	S	25	I	23	S	14	R	30	S	NA	Negative	Negative	Negative	Not Done	Not Done	Not Done	Not Done	Not Done	Not Done	Not Done	Not Done	Not Done	Not Done	Not Done	Not Done	0
Assam	Vendor	B22M1	7	R	16	S	30	S	26	S	28	S	29	S	NA	Negative	Negative	Negative	Not Done	Not Done	Not Done	Not Done	Not Done	Not Done	Not Done	Not Done	Not Done	Not Done	Not Done	Not Done	0
Assam	Vendor	B23M1	12	R	15	I	27	S	22	S	27	S	30	S	NA	Negative	Negative	Negative	Not Done	Not Done	Not Done	Not Done	Not Done	Not Done	Not Done	Not Done	Not Done	Not Done	Not Done	Not Done	0
Assam	Vendor	B24M1w	9	R	16	S	25	I	22	S	18	R	22	I	NA	Negative	Negative	Negative	Not Done	Not Done	Not Done	Not Done	Not Done	Not Done	Not Done	Not Done	Not Done	Not Done	Not Done	Not Done	0
Assam	Vendor	B25M1	0	R	14	I	26	S	23	S	12	R	27	S	NA	Negative	Negative	Negative	Not Done	Not Done	Not Done	Not Done	Not Done	Not Done	Not Done	Not Done	Not Done	Not Done	Not Done	Not Done	0
Assam	Vendor	B26M1	0	R	9	R	17	R	23	S	13	R	26	S	NA	Negative	Negative	Negative	Not Done	Not Done	Not Done	Not Done	Not Done	Not Done	Not Done	Not Done	Not Done	Not Done	Not Done	Not Done	0
Assam	Vendor	B27M1w	0	R	9	R	14	R	20	I	8	R	26	S	NA	Negative	Negative	Negative	Not Done	Not Done	Not Done	Not Done	Not Done	Not Done	Not Done	Not Done	Not Done	Not Done	Not Done	Not Done	0
Assam	Vendor	B28M1	8	R	10	R	25	I	23	S	20	I	26	S	NA	Negative	Negative	Negative	Not Done	Not Done	Not Done	Not Done	Not Done	Not Done	Not Done	Not Done	Not Done	Not Done	Not Done	Not Done	0
Assam	Vendor	B29M1	0	R	6	R	22	R	19	I	17	R	0	R	NA	Negative	Negative	Negative	Not Done	Not Done	Not Done	Not Done	Not Done	Not Done	Not Done	Not Done	Not Done	Not Done	Not Done	Not Done	0
Assam	Vendor	B30M1	0	R	10	R	20	R	17	R	27	S	25	S	NA	Negative	Negative	Negative	Not Done	Not Done	Not Done	Not Done	Not Done	Not Done	Not Done	Not Done	Not Done	Not Done	Not Done	Not Done	0

## Sheet: PCR confirmed
Isolate ID	State	Sample_type	Milk type	Genus specific PCR	ESBL genes	AmpC genes	MBL genes	PCR postive
KN64	Haryana	Farmer	Raw milk	Shigella spp.	negative	blaMOX	blaSPM	1
BH24	Haryana	Farmer	Raw milk	Other GNB	negative	blaCMY	negative	1
BH30	Haryana	Farmer	Raw milk	Klebsiella spp.	negative	blaMOX	negative	1
BH36	Haryana	Farmer	Raw milk	Klebsiella spp.	blaCTXM1	blaCMY	negative	1
BH40	Haryana	Farmer	Raw milk	Other GNB	blaCTXM1	negative	negative	1
BH44	Haryana	Farmer	Raw milk	Other GNB	negative	blaMOX	negative	1
BH60	Haryana	Farmer	Raw milk	Klebsiella spp.	blaCTXM1	negative	negative	1
BH64	Haryana	Farmer	Raw milk	Klebsiella spp.	negative	blaMOX	negative	1
G21 (b)	Assam	Farmer	Raw milk	Other GNB	negative	blaMOX	negative	1
G51 (a)	Assam	Farmer	Raw milk	Shigella spp.	negative	negative	blaIMP, blaVIM	1
KN46	Haryana	Farmer	Raw milk	Other GNB	negative	blaCMY	negative	1
KN72	Haryana	Farmer	Raw milk	Other GNB	negative	negative	blaSPM	1
KN78	Haryana	Farmer	Raw milk	Shigella spp.	blaCTXM1	negative	negative	1
KT19	Haryana	Farmer	Raw milk	E. coli	blaTEM	negative	negative	1
KT31	Haryana	Farmer	Raw milk	E. coli	negative	negative	blaSIM	1
KT33	Haryana	Farmer	Raw milk	Other GNB	blaCTXM1	negative	blaSIM	1
BH26	Haryana	Farmer	Raw milk	Other GNB	negative	blaFOX	blaSPM, blaVIM	1
KT47	Haryana	Farmer	Raw milk	Other GNB	negative	blaFOX, blaCMY	negative	1
B4 (b)	Assam	Farmer	Raw milk	Other GNB	negative	blaFOX, blaMOX	negative	1
G19	Assam	Farmer	Raw milk	Shigella spp.	negative	blaMOX	negative	1
G20	Assam	Farmer	Raw milk	Shigella spp.	negative	blaMOX	negative	1
G43 (b)	Assam	Farmer	Raw milk	Shigella spp.	negative	blaMOX	negative	1
G44 (a)	Assam	Farmer	Raw milk	Shigella spp.	negative	negative	blaIMP, blaVIM	1
G48 (a)	Assam	Farmer	Raw milk	Shigella spp.	negative	negative	blaSPM	1
G48 (b)	Assam	Farmer	Raw milk	Shigella spp.	negative	blaEBC	blaIMP, blaVIM	1
G53 (a)	Assam	Farmer	Raw milk	Shigella spp.	negative	negative	blaIMP	1
B72	Assam	Farmer	Raw milk	Shigella spp.	negative	blaDHA	negative	1
9A	Haryana	Vendor	Raw milk	Klebsiella spp.	negative	blaFOX	negative	1
12A	Haryana	Vendor	Raw milk	Other GNB	negative	blaCMY	negative	1
13A	Haryana	Vendor	Raw milk	Other GNB	negative	blaCMY	negative	1
16 A	Haryana	Vendor	Raw milk	Other GNB	negative	blaCMY	negative	1
25 A	Haryana	Vendor	Raw milk	Other GNB	negative	blaFOX, blaMOX	negative	1
27 A	Haryana	Vendor	Raw milk	Other GNB	negative	blaCMY	negative	1
32 A	Haryana	Vendor	Raw milk	Other GNB	negative	blaCMY	negative	1
34 A	Haryana	Vendor	Raw milk	Klebsiella spp.	negative	blaCMY	negative	1
35 A	Haryana	Vendor	Raw milk	Other GNB	negative	blaCMY	negative	1
36 A	Haryana	Vendor	Raw milk	Other GNB	negative	blaCMY	negative	1
Kn23	Haryana	Vendor	Raw milk	Other GNB	negative	blaEBC	negative	1
Kn38	Haryana	Vendor	Pasturized milk	Other GNB	negative	blaFOX, blaCMY	negative	1
KJ1M1w	Assam	Vendor	Raw milk	Other GNB	blaCTXM1	negative	negative	1
K23	Assam	Vendor	Raw milk	Other GNB	negative	negative	blaVIM, blaGIM, blaSIM	1
B9	Assam	Vendor	Raw milk	Other GNB	blaSHV	negative	negative	1
G35	Assam	Farmer	Raw milk	Shigella spp.	negative	blaMOX	negative	1

## Sheet: QC_ATCC 25922
Antibiotics	Disc diffusion result ATCC 25922	MIC result ATCC 25922
Cefotaxime	28	0.12
Ceftazidime	25	0.5
Cefoxitin	25	2
Cefotetan	29	0.19
Imipenem	26	0.25
Meropenem	28	0.064
